# Supplementary material for: NAD+ repletion with niacin counteracts cancer cachexia
Source: Nat Commun. 2023 Apr 3;14:1849. doi: 10.1038/s41467-023-37595-6 (PMC10070388; doi:10.1038/s41467-023-37595-6)
Supplement: Supplementary file 5 — Supplementary Data 1 [file 41467_2023_37595_MOESM5_ESM.xlsx]

## Sheet: Muscle
Sample_Group		D7-Glucose	Myristic acid d27	01_Glycolysis	Phosphoenolpyruvic_acid	L-Lactic_acid	Fructose_6-phosphate	D-Glucose	D-Glyceraldehyde_3-phosphate	Dihydroxyacetone_phosphate	Pyruvic_acid	02_Krebs Cycle	Fumaric_acid	Citric_acid	L-Malic_acid	Oxoglutaric_acid	Succinic_acid	cis-Aconitic_acid	Oxalacetic_acid	03_Amino Acids	L-Glutamic_acid	L-Glutamine	L-Methionine	L-Phenylalanine	Glycine	L-Alanine	L-Histidine	L-Leucine	L-Proline	L-Serine	L-Tryptophan	L-Valine	L-Arginine	L-Asparagine	L-Threonine	L-Lysine	L-Aspartic_acid	L-Tyrosine	N-acetyl aspartate	Pyroglutamic acid	Taurine	05_Nucleotides	ADP	AMP	ATP	CMP	GMP	07_Redox	Glutathione
cancer, low NRK2		11976852	1650600704		9925104	32531621888	39181402112	775357120	74668008	7312350720	5693194752		481560736	32652752	4713062912	3370954496	1666282112	38824376	350323		6626475520	7398078976	95126456	461742272	40645412	1615494528	215367856	1144129664	188861200	170926304	20517424	170053776	281998688	264293152	219842288	319948288	416521792	368111872	130861272	1259608064	6756912640		984198848	8533243904	19243216	25773608	216636320		13020305408
cancer, low NRK2		14522409	1613208832		9256450	36589076480	8681218048	797787072	26506428	3416722176	7896681984		635090048	9282005	1668104960	1083635712	2024990848	14462163	208756		5817382400	7984109056	122627128	547896704	34601612	1369963008	165544960	1449024128	322259072	209528976	19997752	246428096	83873688	215433296	233569040	119279752	313505760	396298784	115082904	1605145472	6357687808		162617136	85230384	1.65634e+06	28121778	52236984		10235934720
cancer, low NRK2		15183321	1540459520		698886	35886546944	1350167808	898684352	5126617	318065856	4161366784		467971552	4378677	557272640	1618689792	2185550848	8567424	234025		4896254464	6959228928	131398392	572173760	35458128	1517451648	150131008	1242069760	172140864	184324720	29432814	203788224	258020560	280948704	195902832	387129248	157415184	437646656	107369128	1399379328	5323424768		18116788	36014452	155481	5883457	7585271		9689424896
cancer, low NRK2		15135306	1650808320		18995784	40302706688	19845285888	501009408	60200644	5384535040	4289413120		494754688	7084395	2235331072	166756448	2166399488	24176852	359655		3976441088	7008139776	148867344	617593984	45481200	1637719552	211953760	1515438592	217280880	173585296	8333643	216417136	142978736	244460416	243728432	177994864	705136832	418925504	79787288	1069556224	6288948224		221499424	96357488	774972	108709424	129044032		11101538304
cancer, low NRK2		13002712	1594973056		4.22954e+06	36017303552	13278216192	1320419584	33583280	3329785088	6787487232		723250688	3209491	3051605504	2092388864	1978364928	32458798	429970		5759333888	6734566912	190080096	730154624	30137660	1509529600	160826784	1609517312	156546464	169653344	27662128	202759024	208939248	177380032	202626336	193502512	231889536	568663232	133358464	1553406592	8263550976		153042064	95443680	96252.2	48126332	68601032		12412182528
cancer, low NRK2		12853877	1608501504		4264980	40210464768	14783930368	1128569344	21704788	2619349504	7347472384		374568608	2479255	708500160	131818704	1579340800	7.05659e+06	222341		5575697408	10691601408	110785680	492027968	38741772	1445347328	136664864	1348972544	352327040	164526816	19468542	231227968	153614976	145808192	192574464	150920736	512354560	329855040	86044512	1708486528	5270205440		72211688	71347560	50934.1	43718944	71963944		11849119744
cancer, low NRK2		13033743	1630797568		31584076	39738798080	9551975424	1099754752	225313264	4163963392	6891461632		498959296	3823491	4602977280	436412928	2302411776	19461662	200625		4312662016	8356909568	133264240	559543296	42665348	1320876288	222675312	1249833728	215346240	191498208	17340456	195402912	191500656	250527264	236216144	187115632	372079488	368829856	134943296	1730835968	6919948288		317044640	136891520	1.91306e+06	53517648	81977016		11225459712
cancer, low NRK2		14548153	1619916928		17036174	23496787968	8461332992	960632512	29994772	4822580736	5987823616		324897312	5578831	1557172352	4333297152	1058809664	39727096	176434		5000727552	6801701888	146365264	674721728	110351592	1290350976	105897384	1503739392	162271328	214217712	30348138	237396800	84230832	213859120	198869360	108905880	495543104	415495008	109667528	2185104128	7969815040		187144592	68045432	810247	17885928	114392656		11147321344
cancer, low NRK2		13502104	1622154240		7766491	34714378240	11885711360	773584384	71156752	4266910208	5000390144		551126208	3.48828e+06	2329704192	1778613504	1714448000	43525124	329007		5085127680	9245905920	118385016	502291872	38334336	1290727936	222438016	1253019520	427809408	156964912	19837750	229095696	105996016	170837296	204211376	136024592	204988448	405970816	101216560	2081673344	6104357376		159032768	62828296	127993	37813848	86384160		12064670720
cancer, low NRK2		12973074	1569076864		9318781	38888873984	13415358464	806958464	35014296	3455277568	4212487680		651544448	3587392	2289211904	667815616	2155354112	55174900	361564		3635898112	6316490752	143531248	597873280	31807946	1556645376	135776640	1278919936	136949664	122011920	15677695	210064080	110830488	190601808	167350752	118634992	307121216	415413728	104300072	1338453760	8734062592		140966128	99971984	90298.6	68924776	90623000		12614739968
cancer, high NRK2		12909574	1637182848		28498366	32365893632	4114004736	721372608	53288716	4365173760	7750680576		690185984	3248545	3820102912	4641858560	2005583360	48197600	734348		4589348352	7857297920	156475408	700310464	28421650	1201701376	297459680	1589233920	274082208	162546928	29697314	250701008	77327216	140425792	162624928	99606752	407022560	475089792	83891712	2379072768	9305845760		268678720	73605072	982053	13129498	65910024		11796190208
cancer, high NRK2		16154145	1609235072		1.59299e+06	31990157312	151120576	400112128	5323957	65762788	6673404416		280249408	1464581	516792480	233129584	1672366720	12356512	165281		3446823168	4470059520	117251112	525786144	30055154	1250057088	62566500	1206151680	255811040	121443672	7.91092e+06	207207856	16717917	129300816	141083072	16757935	266686448	334610496	109672768	1413227264	8678958080		33455714	85378912	49382.9	16586008	27240338		8066989056
cancer, high NRK2		14130008	1632093824		12703074	39465930752	5396826112	852708928	35888212	4093841920	7607411200		578467904	3586952	2481531904	259353104	2148447488	16371683	409041		4210861824	3327020288	250484576	992134272	40976532	1639926400	148729776	1757621888	270083296	176510432	31170662	300828064	90849440	144303776	176793504	101656720	607065280	540407488	282197408	1779582848	9244892160		140668624	124449224	43115.4	124056736	111989192		5919417344
cancer, high NRK2		12623008	1608488064		7.19328e+06	41241612288	9809393664	736263424	30658414	4368461824	4430125056		704924416	996670	2619102976	681362688	1806194560	64688720	323546		4463656448	11548512256	116920144	525239968	43635964	1532310400	280707840	1385597056	325358816	205101840	19502502	199975680	207066832	181652400	165630368	189033088	367962368	414498944	102948192	2775455744	4960145920		110551456	216978704	11453.1	61980876	115590552		11450076160
cancer, high NRK2		12290083	1545385728		8.23516e+06	43061977088	19718191104	881194304	46348232	5385058304	5604209664		468371296	1879500	1766708736	569011392	2803133440	17525790	232507		6354141184	8683554816	93074608	383626080	36134592	1614028032	201386144	996416704	247705296	153811024	17510104	240440352	609049216	180840864	266413376	344764160	363050592	349682304	51129624	1319520512	6244551680		173381904	102587096	28984.6	95833504	97042480		12594720768
cancer, high NRK2		39121192	1491242880		691091	9568772096	139302928	539136704	1204751	8757372	1190793216		111052488	2.14152e+06	264377776	206615680	1253373568	4.66443e+06	213242		1351690112	982118912	69753832	434071040	18250568	304930720	40540836	1113288320	182961968	61795940	45950028	295431264	6.90694e+06	36379232	58374516	12609018	111968000	207932432	30416306	3116628480	3307790336		10971614	7513589	0	4271039	229756		302865312
cancer, high NRK2		24409568	1528465024		13469451	17001780224	91914208	635031872	1442096	55738176	1165592064		447263968	2.27255e+06	605790464	316928960	1337373056	10950563	249839		2791605760	2312370944	351894208	1357172864	33818736	604345984	124219920	3628947968	235880064	143566864	92213664	780753920	37153048	147495968	210911392	64112408	235127888	911226432	67747032	2678486784	3467086848		10104314	10151164	0	1.80932e+06	457763		1121666688
cancer, high NRK2		19313176	1531352704		2.62003e+06	22182612992	805317248	762012416	3772935	867174464	6596346368		429428512	1.14111e+06	956509504	1567721088	1505260032	13339964	230459		4759921664	4165585408	188190176	781985984	46602968	948684736	136511088	1870536576	318153664	246452064	41990704	353988032	37272720	140501104	181335600	38845540	358410400	496520128	88730512	2586801664	6741986304		21828634	24537408	10985.3	4973746	8527643		7259381248
cancer, high NRK2		14556085	1541311872		1.20916e+06	25016489984	582846720	492437920	6642097	639717632	5993713664		393207104	2.19304e+06	820614976	4707747840	1648112000	14592912	305777		4427732992	5636103680	111908552	556408512	30648550	1179970816	99147752	1212249856	170683968	133172200	34392588	217114416	65302612	111661848	114425832	71145200	214010608	336498848	149812064	2307865856	8963944448		13895739	15279935	0	4423871	7.78126e+06		8148874752
cancer, high NRK2		14299693	1520228096		5.40802e+06	32229224448	8815550464	915810560	18929128	2757380352	7187103744		802906432	1.74045e+06	2719747328	1755843840	2198527232	20822096	514684		4237576960	8552143872	104907680	435169152	41487492	1439311872	121841016	1039516096	378450656	198193776	17675154	170513072	139603824	173467248	238016576	100786136	270973760	298432416	91898984	2074189824	5536024064		75227952	77772416	22559.8	22177592	49556888		12328798208
control		13358784	1525595264		2.48569e+06	42157506560	5239616000	931333568	60928496	2128760448	3549695232		424087264	1.09649e+06	901011712	117139328	1763137536	15799069	306202		3325160704	6733906432	139669344	604926080	35874580	1406548864	156197728	2082398592	253996832	156337200	22867652	367071040	83991648	164331920	205469456	94987488	590303680	362065952	81853112	1497140224	7678774784		59956348	107340408	13002.1	45295268	63663728		10965291008
control		13412320	1491143424		3.04916e+06	39697375232	1938227328	839534336	12568846	884976576	5990672896		421866944	1225234	713286080	757332032	2252223744	14405864	238084		5067440128	8048643584	122838536	578895296	32080060	1240778112	176733696	1325295872	395269856	141214768	23294706	285267648	115580216	180534880	234869120	117928208	668349184	383249536	101268200	2189769216	7032401408		32652226	46761392	12402.6	20831026	27091620		11082703872
control		13494471	1480487168		1.42834e+06	33994641408	1408781568	834392320	7398449	868065280	5318361088		493344640	1650801	781580928	4648884736	2004666240	22368352	214424		5502863872	6397777408	148381840	672239040	28835558	1258544256	133891408	1414818688	172607056	132250984	29371412	230630432	121337472	138681536	177575120	113773296	219254480	429544448	163690272	2265140736	10894440448		21078164	34828808	25456.8	9050623	18097480		11571017728
control		13776748	1521032576		2.92303e+06	34262554624	6138142208	464038688	19994680	2978427136	2387195392		801273152	1.4602e+06	2295638272	2294424320	2093154432	66650432	342211		4821249024	6080157696	138267808	605233152	43383416	1365220352	102442368	1766931968	231300320	184588288	23694268	266285440	78048608	169215744	199240416	72807120	249819424	365045312	276367840	2015234688	7922350592		45128936	59566148	0	24328208	65425400		11639336960
control		11789094	1511394560		11964228	39222583296	9202969600	613963200	77809456	5500411392	2498758656		917878912	1.28817e+06	5645224448	312615872	5160038400	96352312	389026		5408893952	7225477632	137074592	649377152	66128632	1515622912	193214512	1481567616	238699296	202181392	18535232	218427584	168441040	213540320	195897072	156064448	766958400	385173888	166845904	2461839360	10129846272		98912656	86934144	271510	42642316	111799784		12066268160
control		14590091	1522072960		1.33241e+06	40706502656	884067200	964810112	12796842	385151328	4341249024		399197920	1521271	567437312	207123856	2209559552	13065968	245728		2740536832	6157283840	178327824	759147904	32167958	1327805952	120016000	1996546304	237413456	167949376	27612388	334107456	64537816	163088176	216216192	72552840	330295296	439313312	129710472	1527600256	6458847232		19945184	39518892	35286.7	25530258	24491164		9726417920
control		14078527	1522423552		2.67669e+06	29872252928	2532560896	646329792	8205017	1304842624	3777216000		384579968	1787628	749873344	3946387968	1719630336	31481944	128647		4566459904	5640618496	117887112	561650560	30199086	1138346752	113941432	1271557376	202698848	118788064	23473818	227066528	94369928	93935512	119832272	107262384	253209280	327408960	67856376	1868077056	9262226432		25737402	29535180	0	9632363	25680874		9812519936
control		15348810	1546424192		3.67486e+06	41406504960	4116073728	1449254144	24399820	2551474432	6260940800		411466432	1084982	1147937152	120129792	1754594176	11961442	200835		3669254912	5701275136	160125360	768139968	39720872	1286048896	208379296	2439179008	291424096	197043104	27155368	396654816	99067760	188079472	223717600	119125760	988049856	436624544	100801688	1404681600	4545015296		53291756	93542880	0	54876504	97611784		10133895168
control		20762004	1512715392		1.10327e+06	20539514880	234661024	754582464	3946127	195697648	4598175232		368544992	2.19708e+06	576248640	2534937344	1501935232	7382586	331120		2937916672	3772432640	100837720	564792640	26985064	851133568	110030272	1245932032	215271648	118196944	31236248	290143808	86537000	102230600	132018336	75998624	291588960	319776800	65447504	1649010688	4904064000		8550533	11150343	0	2.36908e+06	2.02816e+06		5767656448
control		15439116	1551164160		2.39585e+06	36484677632	1266158336	1168272256	12245492	764872384	3315274496		433092160	784510	1235844096	189979984	1707779456	21071134	190918		2896274432	5206963712	173870736	838799808	41513364	1300168704	164777120	2195229184	231914496	196268176	28706708	367213536	62330468	191212176	236175136	75525496	519627968	468560672	116230896	2007748864	6285934592		27806820	53270980	0	17121868	50415336		8742512640
Explanation
Integrated area of the peak of the metabolite of interest.
[truncated: 5 more columns]

## Sheet: Serum
Sample_Group		13C5-D5-15N Glutamic acid	D7-Glucose	Myristic acid d27	01_Glycolysis	Phosphoenolpyruvic_acid	L-Lactic_acid	Fructose_6-phosphate	3-Phosphoglyceric_acid	D-Glucose	Fructose 1,6-bisphosphate	Pyruvic_acid	02_Krebs Cycle	Fumaric_acid	Citric_acid	L-Malic_acid	Oxoglutaric_acid	Succinic_acid	cis-Aconitic_acid	Oxalacetic_acid	03_Amino Acids	L-Glutamic_acid	L-Phenylalanine	L-Tryptophan	L-Aspartic_acid	04_Free Fatty Acids	Myristic_acid	Palmitic_acid	Stearic_acid	05_Nucleotides	ADP	AMP	ATP	CDP	CMP	CTP	GDP	GMP	GTP	TDP	TMP	TTP	UDP	UMP	UTP	07_Redox	Glutathione	NAD	NADH
cancer, low NRK2		369656000	48722776	1072011840		0	9709495296	0	0	517343872	0	27508556		5228706	172181040	271137792	1.94106e+06	938864896	13102467	0		1110621312	290523168	30252482	374462560		0	16522848256	2265978880		2738012	2.12454e+06	8.10091e+06	0	0	0	0	0	0	0	0	0	0	0	0		15109211	0	0
cancer, low NRK2		378027008	53714700	1127035648		0	6242917888	0	0	448763008	0	26327296		2.84091e+06	128619576	144912624	1.97107e+06	935796352	9275760	0		1313035264	199322928	29452512	155415536		0	17320163328	1614322816		2818251	2144357	7126771	0	0	0	0	0	0	0	0	0	0	0	0		16555468	0	0
cancer, low NRK2		386162848	54658816	1155074560		0	10818266112	0	0	92994136	0	30469252		5730691	147138400	308198688	2.06536e+06	1089998592	9153938	0		1955229952	321934080	31026914	532888384		0	17803993088	4917797888		2.4289e+06	2.03714e+06	6.45675e+06	0	0	0	0	0	0	0	0	0	0	0	0		15239354	0	0
cancer, low NRK2		401166432	48342504	1120372864		0	4940492800	0	0	929767296	0	27326120		2.49731e+06	108861344	118642496	1.91875e+06	867401600	8783144	0		1360172416	335168192	34062540	177179504		0	14974598144	1742041728		2424619	2.20117e+06	6460757	0	0	0	0	0	0	0	0	0	0	0	0		14742455	0	0
cancer, low NRK2		371899904	48620132	1157121280		0	4557609472	0	0	768079232	0	29737624		2604599	131304208	116318720	2.20995e+06	849634560	9810268	0		1408335360	217024672	56250380	133435136		0	16487317504	4936835584		2278193	1.85461e+06	5.6913e+06	0	0	0	0	0	0	0	0	0	0	0	0		14940340	0	0
cancer, low NRK2		365749856	49275340	1150297088		0	3734652928	0	0	899855424	0	29723696		1948106	102808576	98099312	2404607	865781952	9005970	0		1303490688	218859056	63590856	96836520		0	14208222208	2379416832		2.35254e+06	1.54058e+06	5.21718e+06	0	0	0	0	0	0	0	0	0	0	0	0		13792539	0	0
cancer, low NRK2		363322944	46939736	1139180288		0	3797377536	0	0	864517696	0	29216804		2.64197e+06	235697008	134401520	2.24565e+06	1044327936	18162500	0		2115044224	310213696	75435464	159100320		0	18114680832	1404052224		2269398	1.84539e+06	5197071	0	0	0	0	0	0	0	0	0	0	0	0		13564174	0	0
cancer, low NRK2		365714336	44736440	1116668544		0	4905379328	0	0	1245784320	0	28551816		3.37818e+06	243380064	156547952	2187206	915887872	16466002	0		1855107584	214135232	42649908	147835664		0	17898469376	4296908800		2.1483e+06	1.99783e+06	4.70513e+06	0	0	0	0	0	0	0	0	0	0	0	0		12150046	0	0
cancer, low NRK2		393335776	48756420	1102630784		0	6077709824	2652274	3293134	588123584	0	46392368		2.81598e+06	215543536	141794112	9653064	826748480	13878806	0		348103904	185194672	43888308	130768744		0	16289349632	4525981184		2.05963e+06	1.93679e+06	4477148	0	0	0	0	0	0	0	0	0	0	0	0		12607853	0	0
cancer, low NRK2		362533824	45207664	1137957120		0	9303110656	0	0	915123328	0	34320516		3.95208e+06	184767920	193738544	2.4507e+06	1012434496	13889209	0		1650930944	456208096	31052694	339313856		0	18245099520	3676707072		1.87482e+06	1.63827e+06	4.11945e+06	0	0	0	0	0	0	0	0	0	0	0	0		11732739	0	0
cancer, high NRK2		411778144	51826132	1188428416		0	3702202112	0	0	774778368	0	28137816		4.01673e+06	251700896	138760896	2.02952e+06	862360384	18360060	0		728477376	138248048	40622528	114068064		0	16762773504	5405318656		1.94825e+06	1.84142e+06	3.96142e+06	0	0	0	0	0	0	0	0	0	0	0	0		12439800	0	0
cancer, high NRK2		413198080	54111568	1133718784		0	4855947776	0	280073	506814784	0	31368564		2.90445e+06	215664448	115235048	2.76473e+06	839327360	12491088	0		371220672	130970072	37157868	83504272		0	14431059968	1468899712		1.78815e+06	1.93595e+06	3.42574e+06	0	0	0	0	0	0	0	0	0	0	0	0		12163765	0	0
cancer, high NRK2		402356288	41056152	1156393728		0	10022640640	0	0	1936111104	0	33727696		3.04356e+06	163944176	223878992	2246408	953336192	9832935	0		1435672960	442408320	46267272	269785728		0	15457369088	3137921536		1.70314e+06	1.83658e+06	3.2064e+06	0	0	0	0	0	0	0	0	0	0	0	0		11405830	0	0
cancer, high NRK2		387975776	51607660	1157095680		0	3936797696	0	0	744020160	0	30952464		2961509	128742808	106424104	2114092	860888128	8471740	0		1467680640	166764944	66283812	124943224		0	13204506624	3733952000		1.98782e+06	1796401	3.25747e+06	0	0	0	0	0	0	0	0	0	0	0	0		11775963	0	0
cancer, high NRK2		406220832	48062572	1159366144		0	6368844800	0	0	746458752	0	31557800		2.76068e+06	148087552	122301592	2.29285e+06	848145856	8701166	0		621388800	189640176	64497060	101837432		0	15112609792	4458438656		1.75771e+06	1842177	2.98152e+06	0	0	0	0	0	0	0	0	0	0	0	0		11736322	0	0
cancer, high NRK2		394783776	49483232	1184908672		0	5263354368	945675	0	1239114880	0	32991092		2863716	147912160	131203744	2.63135e+06	914701120	14527803	0		983231232	189604800	37443244	41452288		0	14328892416	2878874112		1580628	1.85771e+06	2.70785e+06	0	0	0	0	0	0	0	0	0	0	0	0		10769491	0	0
cancer, high NRK2		400953024	51455148	1112973056		0	7324780032	4.95581e+06	8261161	407707840	0	29702888		2395957	144334736	129879720	2.5758e+06	867925888	8981133	0		853321984	174355472	33782040	138319776		0	14840965120	1094341120		1.90105e+06	1985321	2.64187e+06	0	0	0	0	0	0	0	0	0	0	0	0		11022648	0	0
cancer, high NRK2		400069120	47828200	1176849152		0	3473160960	1.16113e+06	0	1044461504	0	53836628		4.43341e+06	161672176	176835152	21431070	812889472	12807436	0		319574304	120170768	35210260	51154916		0	18837762048	2946296832		1.66205e+06	1.91159e+06	2.46225e+06	0	0	0	0	0	0	0	0	0	0	0	0		10927223	0	0
cancer, high NRK2		405408256	54219372	1168914432		0	5631482368	195641	0	580078528	0	29300480		10537662	228218384	176912528	2.13201e+06	876305600	14136456	0		755387200	168240912	25956260	199773056		0	16233200640	3100736512		1.4696e+06	1.88651e+06	2490808	0	0	0	0	0	0	0	0	0	0	0	0		9397494	0	0
cancer, high NRK2		400503712	56013088	1144952832		0	8320013312	0	0	375571296	0	30314280		2.46015e+06	153185008	132439136	1.99105e+06	909661696	9838771	0		1345235712	219390608	30286862	247088752		0	14177707008	3285713664		1.25023e+06	1.92313e+06	2.14337e+06	0	0	0	0	0	0	0	0	0	0	0	0		10179593	0	0
control		403313600	51733508	1176892160		0	4378085888	313462	0	676275328	0	40356144		3.2174e+06	161202288	118426824	6450790	873727872	12750709	0		200966960	137332800	44048628	46438692		0	18497036288	4552196608		1.39378e+06	1.75066e+06	2.35918e+06	0	0	0	0	0	0	0	0	0	0	0	0		9895632	0	0
control		385773728	54330064	1209412864		0	11666800640	8970005	3.47094e+06	341025696	0	52272508		5289868	217888976	275487776	21332904	915429696	14784431	0		981288384	232432464	31068934	165793280		0	19495962624	3655482112		1.24174e+06	1.31645e+06	1.90467e+06	0	0	0	0	0	0	0	0	0	0	0	0		9871248	0	0
control		395181216	53562720	1192042752		0	8967225344	932705	653679	695307456	0	34715284		2.43037e+06	160396480	150085168	3.77925e+06	880204672	10403506	0		1045170240	365835200	18352272	213210784		0	15833969664	1352413824		1.09925e+06	1.58695e+06	2.18983e+06	0	0	0	0	0	0	0	0	0	0	0	0		9174929	0	0
control		395212960	55286624	1180449664		603652	11958721536	25297272	11029196	203147776	0	60530244		6562799	176659488	264287632	8.23732e+06	893740736	14369655	0		710521408	247387776	36229112	242340368		0	15201261568	2619464448		1.18075e+06	1.70622e+06	1.84587e+06	0	0	0	0	0	0	0	0	0	0	0	0		8926143	0	0
control		376773408	52301424	1090796928		0	3940826368	0	0	547666624	0	29444676		2.18011e+06	157856992	124326232	2.08779e+06	860696320	10360506	0		675379264	128357624	32044946	103515576		0	14590440448	2577006336		1117130	1.49218e+06	1.64227e+06	0	0	0	0	0	0	0	0	0	0	0	0		8717744	0	0
control		396203616	51018648	1146373760		774358	6305064960	9505380	5.98994e+06	578366208	0	34997104		2.67522e+06	137166672	133272224	4.58518e+06	850491840	9105162	0		626712640	202330560	44653008	134245792		0	14823296000	2792493568		1.27268e+06	1.8199e+06	1.748e+06	0	0	0	0	0	0	0	0	0	0	0	0		11547605	0	0
control		441099424	48967520	1180481536		0	4790299136	0	0	737813696	0	30657748		3.76627e+06	155449792	124029032	2.29837e+06	881490240	14394662	0		712295104	183416256	63105212	74712392		0	14522656768	2963743488		1.16388e+06	1.59014e+06	1.68331e+06	0	0	0	0	0	0	0	0	0	0	0	0		9041565	0	0
control		395034528	53102132	1181845120		0	3892437504	0	0	783288000	0	28574116		2.73483e+06	114498008	111879608	2518196	863584704	9629421	0		480896416	127016000	53064768	42679512		0	13295720448	2637735936		1.11988e+06	1.87255e+06	1.46224e+06	0	0	0	0	0	0	0	0	0	0	0	0		8914906	0	0
control		411142368	53064340	1191835008		0	4375045120	0	0	680195648	0	33107572		3.30882e+06	193744432	133100216	2.0209e+06	884684864	17553030	0		766162432	133154288	52638072	115491064		0	14972562432	2065941248		899130	1714264	1.25467e+06	0	0	0	0	0	0	0	0	0	0	0	0		7938441	0	0
control		398412480	54595064	1191914368		0	5804265472	1716252	1119864	540214464	0	64432864		2.93328e+06	130619784	120642808	15763294	833045888	8730039	0		364548256	154771712	53629752	75738880		0	16375486464	2335887104		1.10761e+06	1.76155e+06	1.28274e+06	0	0	0	0	0	0	0	0	0	0	0	0		9249666	0	0
Explanation
Integrated area of the peak of the metabolite of interest.
[truncated: 6 more columns]
