# Supplementary material for: NAD+ repletion with niacin counteracts cancer cachexia
Source: Nat Commun. 2023 Apr 3;14:1849. doi: 10.1038/s41467-023-37595-6 (PMC10070388; doi:10.1038/s41467-023-37595-6)
Supplement: Supplementary file 6 — Source Data [file 41467_2023_37595_MOESM6_ESM.xlsx]

## Sheet: Fig. 1
*excluded by ROUT outlier test (Q=1%)
Figure 1a									Figure 1b
	NAD+ levels (% A.U.)									Nrk2 expression (A.U.)
	Control	C26-F	Control	KPC	Control	VCM				Control	C26-F	Control	KPC	Control	VCM
	0.981539	0.644721	0.837414	0.82719	0.7031	1.08678				1.25286	0.03335	1.34129	0.081456	1.413	0.3429
	1.10694	0.741346	1.14754	0.922409	1.04647	0.568932				0.579721	0.003269	1.09623	#	1.26	0.1583
	0.953825	0.710207	1.04461	0.825039	1.10935	0.700299				0.965179	0.02196	0.612572	0.673232	1.067	0.1442
	0.775062	0.672794	1.15082	0.777741	1.32028	0.878062				1.66356	0.01242	1.95226	0.351613	0.638	0.0791
	1.04076	0.449899	0.840299	0.753613	0.836436	0.808176				0.813965	0.011836	1.21281	0.14584	0.789	0.4347
	1.08487	0.81086	0.979311	0.946166	1.06759	1.1111				0.771015	0,27*	0.468903	1.05652	1.299	0.7408
	1.05699	0.811963			0.959009	1.03399				0.9537	0.006457			1.244	0.6871
					0.957776	0.764479								0.648	0.2812
													# excluded due to high Ct values, poor cDNA quality
													Figure 1d
																Densitometry (A.U.)						Densitometry (A.U.)
																NRK2	GAPDH	Norm. (%)				NRK2	GAPDH	Norm. (%)
														Control	1	397780	1191148	133.652		Control	1	1216399	6202182	195.103
															2	247504	1378564	71.8546			2	1295392	7278368	177.052
															3	1465485	1431232	400,22*			3	563430	6965010	80.4732
															4	339473	1487430	91.3414			4	1154980	8627382	133.177
															5	472400	1479731	127.769			5	386540	7400416	51.9602
															6	294630	1238603	95.2015			6	313792	6972016	44.773
															7	286382	1429462	80.1811			7	136850	7796208	17.462
														C26-F	8	117691	1340926	35.1267			8	746448	7633776	97.2732
															9	30448	1455856	8.37027		VCM	9	110891	7172555	15.38
															10	90624	1274082	28.4672			10	79203	6628352	11.8869
															11	63616	1326600	19.1922			11	77504	6230640	12.3744
															12	110240	1418480	31.1039			12	122060	7429320	16.344
															13	3354899	1350592	994,16*			13	47481	7255515	6.51005
															14	66656	1348066	19.7891			14	318716	6909152	45,89*
																					15	1506384	5132832	291,95*
																					16	30368	4945572	6.10847

## Sheet: Fig. 2
*excluded by ROUT outlier test (Q=1%)
Figure 2a						Figure 2b						Figure 2c
	NRK2 expression (fold change)						NRK2 expression (fold change)						Weight loss (%)
	Healthy	Weight-stable	Cachexia				Control	High NRK2	Low NRK2				Control	High NRK2	Low NRK2
	0.834911	0.0301618	0.139355				0.0874065	0.651525	0.00306338				0	0	8.45
	0.903066	0.0317635	0.0215156				1.7899	1.34681	0.0287208				0	0	11.9
	0.82038	0.0444951	0.345219				1.29837	0.556001	0.0623727				0	26.25	0
	0.270174	0.029979	0.22611				1.59278	1.38552	0.0343838				0	15.15	13.64
	0.974028	0.823611	0.0148942				1.00541	0.839122	0.053651				0	0	0
	1.09457	0.17907	0.0815885				0.7544	0.575595	0.19507				0	0	10.42
	0.461336	0.103188	0.0275431				0.441803	1.30095	0.169913				0	0	11.46
	0.0443217	0.00293779	0.0100885				2.66948	0.564519	0.038714				0	17.33	22.39
	0.234805	0.0694772	0.00824583				0.0269329	1.49519	0.0493222				0	0	1.85
	0.115971	0.398425	0.165308				0.333524	1.16177	0.0976594				0	15.87	17.54
	0.614838	0.0545143	0.199406
	0.0164702	0.14006	0.340009
	0.165265	0.149155	0.710453
	5.41216	0.13305	0.406284
	0.520592	0.225931	0.149994
	0.604034	0.200117	0.11929
	1.14717	0.914349	0.0446205
	0.145175	0.497732	0.103906
	0.793986	0.705576	0.022316
	8.16825	0.103062	0.00187334
	0.174926	0.351992	1.09143
	0.715014	0.471399	0.222762
	0.234713	0.795563	0.377969
	0.0534515	3.52135	0.196016
	0.394744	0.0860685	0.0850487
	0.203959	0.504201	0.0175636
	1.63246	0.0381426	0.253329
	1.24923	1.96433	0.0597213
		2.04923	0.0924158
		0.271554	0.0662487
		0.0315826	0.149119
		0.0633701	0.0210266
		0.274433	0.19602
		1.05802	0.0761543
		0.713238	0.649928
		0.20345	0.319879
		0.032809	0.123584
		0.817308	0.0236746
		0.777813	0.0910345
		0.47508	2.93456
		0.14576	0.137594
		0.126932	0.278166
		0.785668	1.29366
		0.15457	0.217213
		0.201026	1.19261
		0.929402	0.128128
		1.01291	0.0398283
		0.101058	0.124388
		0.513146	1.37393
			0.847282
			1.1561
			0.14217
			0.0604761
Figure 2f						Figure 2g
		F6P	NRK2 expression					Citrate	NRK2 expression
	Low NRK2	39200000000	0.00306338				Low NRK2	32700000	0.00306338
		8680000000	0.0287208					9280000	0.0287208
		1350000000	0.0623727					4380000	0.0623727
		19800000000	0.0343838					7080000	0.0343838
		13300000000	0.053651					3210000	0.053651
		14800000000	0.19507					2480000	0.19507
		9550000000	0.169913					3820000	0.169913
		8460000000	0.038714					5580000	0.038714
		11900000000	0.0493222					3490000	0.0493222
		13400000000	0.0976594					3590000	0.0976594
	High NRK2	4110000000	0.651525				High NRK2	3250000	0.651525
		151000000	1.34681					1460000	1.34681
		5400000000	0.556001					3590000	0.556001
		9810000000	1.38552					997000	1.38552
		19700000000	0.839122					1880000	0.839122
		139000000	0.575595					2140000	0.575595
		91900000	1.30095					2270000	1.30095
		805000000	0.564519					1140000	0.564519
		583000000	1.49519					2190000	1.49519
		8820000000	1.16177					1740000	1.16177
Figure 2h
		High NRK2										Low NRK2
	NAD	1.01	2.06	0.364	0.257	0.293	0.322	0.173	0.206	0.171	0.311	0.516	0.401	0.8	0.635	0.178	0.108	1.13	0.257	0.258	0.651
	NADH	1.02	0.504	0.849	0.369	1.01	0.125	0.0987	0.157	0.153	0.587	1.51	1.35	2.17	1.1	0.385	0.663	2.64	0.549	0.455	1.24
	NAD/NADH	0.924	3.8	0.399	0.65	0.27	2.39	1.63	1.22	1.04	0.493	0.318	0.276	0.344	0.539	0.431	0.151	0.4	0.436	0.528	0.489
	GSSG	3.33	1.09	5.07	1.39	0.964	0.0184	0.102	1.29	0.562	1.28	1.7	0.765	0.445	2.62	3.73	0.516	2.74	1.34	1.9	0.89
	GSH	1.16	0.795	0.583	1.13	1.24	0.0298	0.111	0.715	0.803	1.21	1.28	1.01	0.955	1.09	1.22	1.17	1.11	1.1	1.19	1.24
Figure 2i
		High NRK2										Low NRK2
	ADP	25.0394	4.1372	0.4609	5.6353	3.8936	1.8372	8.0661	4.7612	4.046	3.5864	6.8356	0.8512	3.5788	2.8126	4.4111	0.2791	0.2571	0.5554	0.3535	1.9139
	AMP	151.716	1.5153	0.6403	1.7132	1.6969	1.2685	2.4338	1.2098	1.117	1.7774	1.3087	1.518	2.2126	3.8577	1.8239	0.1336	0.1805	0.4363	0.2717	1.3827
	CMP	1.0241	1.1174	0.2338	4.3194	1.9122	1.7371	2.1264	0.7107	1.5025	2.7386	0.5217	0.659	4.9292	2.4627	3.8078	0.1697	0.0719	0.1976	0.1758	0.8812
	GMP	4.4547	1.0742	0.156	2.6536	1.4107	1.4798	1.6857	2.3523	1.7763	1.8635	1.3553	0.5601	2.3029	2.3769	1.9955	0.0047	0.0094	0.1754	0.16	1.019
Figure 2j
		High NRK2										Low NRK2
	L-Glu	1.62	1.42	1.2	0.97	1.41	1.36	1.05	1.22	1.24	0.89	1.12	0.84	1.03	1.09	1.55	0.33	0.68	1.16	1.08	1.04
	L-Gln	1.21	1.31	1.14	1.15	1.1	1.75	1.37	1.12	1.52	1.04	1.29	0.73	0.55	1.89	1.42	0.16	0.38	0.68	0.92	1.4
	L-Met	0.67	0.87	0.93	1.05	1.34	0.78	0.94	1.03	0.84	1.01	1.1	0.83	1.77	0.82	0.66	0.49	2.48	1.33	0.79	0.74
	L-Phe	0.7	0.83	0.87	0.94	1.11	0.75	0.85	1.02	0.76	0.91	1.06	0.8	1.5	0.8	0.58	0.66	2.06	1.18	0.84	0.66
	Gly	1.08	0.92	0.94	1.21	0.8	1.03	1.13	2.93	1.02	0.84	0.75	0.8	1.09	1.16	0.96	0.48	0.9	1.24	0.81	1.1
	L-Ala	1.27	1.08	1.2	1.29	1.19	1.14	1.04	1.02	1.02	1.23	0.95	0.99	1.29	1.21	1.27	0.24	0.48	0.75	0.93	1.13
	L-His	1.46	1.12	1.01	1.43	1.09	0.92	1.5	0.72	1.5	0.92	2.01	0.42	1.01	1.9	1.36	0.27	0.84	0.92	0.67	0.82
	L-Leu	0.66	0.84	0.72	0.88	0.93	0.78	0.73	0.87	0.73	0.74	0.92	0.7	1.02	0.8	0.58	0.65	2.11	1.09	0.7	0.6
	L-Pro	0.76	1.3	0.7	0.88	0.63	1.43	0.87	0.66	1.73	0.55	1.11	1.04	1.09	1.32	1	0.74	0.95	1.29	0.69	1.53
	L-Ser	1.06	1.3	1.14	1.07	1.05	1.02	1.19	1.33	0.97	0.76	1.01	0.75	1.09	1.27	0.95	0.38	0.89	1.53	0.82	1.23
	L-Trp	0.8	0.78	1.15	0.33	1.08	0.76	0.68	1.19	0.78	0.61	1.16	0.31	1.22	0.76	0.68	1.8	3.6	1.64	1.34	0.69
	L-Val	0.57	0.83	0.68	0.73	0.68	0.78	0.66	0.8	0.77	0.7	0.84	0.69	1.01	0.67	0.81	0.99	2.62	1.19	0.73	0.57
	L-Arg	2.89	0.86	2.65	1.47	2.14	1.58	1.97	0.86	1.09	1.14	0.79	0.17	0.93	2.13	6.25	0.07	0.38	0.38	0.67	1.43
	L-Asn	1.65	1.34	1.75	1.52	1.11	0.91	1.56	1.33	1.06	1.19	0.88	0.81	0.9	1.13	1.13	0.23	0.92	0.88	0.7	1.08
	L-Thr	1.13	1.2	1.01	1.26	1.04	0.99	1.22	1.02	1.05	0.86	0.84	0.73	0.91	0.85	1.37	0.3	1.09	0.93	0.59	1.23
	L-Lys	3.18	1.19	3.85	1.77	1.92	1.5	1.86	1.08	1.35	1.18	0.99	0.17	1.01	1.88	3.43	0.13	0.64	0.39	0.71	1
	L-Tyr	0.94	1.01	1.12	1.07	1.45	0.84	0.94	1.06	1.04	1.06	1.21	0.85	1.38	1.06	0.89	0.53	2.33	1.27	0.86	0.76
	L-Asp	0.85	0.64	0.32	1.45	0.48	1.05	0.76	1.02	0.42	0.63	0.83	0.55	1.24	0.75	0.74	0.23	0.48	0.73	0.44	0.56
	NAA	1.03	0.91	0.85	0.63	1.05	0.68	1.06	0.86	0.8	0.82	0.66	0.86	2.22	0.81	0.4	0.24	0.53	0.7	1.18	0.72
	PCA	0.67	0.85	0.74	0.57	0.82	0.9	0.92	1.16	1.1	0.71	1.26	0.75	0.94	1.47	0.7	1.65	1.42	1.37	1.22	1.1
	Taurine	0.9	0.85	0.71	0.84	1.1	0.7	0.92	1.06	0.81	1.16	1.24	1.16	1.23	0.66	0.83	0.44	0.46	0.9	1.19	0.74
Figure 2k
		High NRK2										Low NRK2
	D-Glucose	0.89455	0.77596	0.1608	1.60768	1.3281	1.55595	1.49485	2.15411	1.01693	1.58235	1.33968	0.87634	3.34776	1.2865	1.29071	2.14257	0.70497	1.806	1.00302	0.64941
	Pyruvate	0.67244	0.64356	0.74481	0.66798	0.72692	0.72658	0.71419	0.69794	1.13404	0.83895	0.68782	0.76679	0.82446	0.75662	0.77142	0.80645	0.72608	1.31601	0.71624	0.74102
	L-Lactate	1.46938	0.94477	1.63718	0.74767	0.68972	0.56518	0.57467	0.74235	0.91977	1.40788	0.56027	0.73487	1.51677	0.59577	0.96383	0.79653	1.10849	0.52561	0.85224	1.25911
	Citrate	1.07246	0.80113	0.91647	0.67806	0.81785	0.64036	1.46808	1.51593	1.34255	1.15086	1.56776	1.3433	1.02115	0.80189	0.92239	0.92129	0.89901	1.007	1.42149	0.95414
	cis-Aconitate	1.07326	0.7598	0.74982	0.71945	0.80359	0.7377	1.48774	1.34878	1.13685	1.1377	1.50392	1.02318	0.80544	0.69394	0.71274	1.19001	0.73567	1.04909	1.15796	0.80592
	Succinate	1.07457	1.07106	1.24755	0.99278	0.97244	0.99093	1.19528	1.04827	0.94625	1.15878	0.98701	0.96065	1.09114	0.98533	0.97074	1.04692	0.99338	0.93039	1.00297	1.04115
	Fumarate	1.4897	0.8094	1.63272	0.7115	0.74207	0.55503	0.75272	0.96247	0.8023	1.12598	1.1444	0.8275	0.86714	0.84376	0.78654	0.8159	0.68263	1.26312	3.00227	0.70092
	L-Malate	1.74305	0.93159	1.9813	0.76271	0.74777	0.63065	0.86402	1.00639	0.91154	1.24548	0.89204	0.74081	1.43924	0.68416	0.78623	0.84346	0.83495	1.13681	1.13731	0.8514
	L-Glu	1.692	2.00038	2.97874	2.07219	2.14556	1.98584	3.22222	2.82621	0.53033	2.51515	1.10982	0.56555	2.18721	2.23597	0.94667	1.49793	1.30001	0.48686	1.15081	2.04943
	L-Phe	1.51945	1.04247	1.68373	1.75294	1.13505	1.14464	1.62243	1.11993	0.96857	2.38598	0.72304	0.68498	2.31381	0.87219	0.99182	0.99164	0.91188	0.6285	0.87991	1.14742
	L-Trp	0.70546	0.6868	0.72352	0.7943	1.3117	1.48288	1.75908	0.99455	1.02343	0.72412	0.94728	0.86648	1.07891	1.54567	1.50401	0.87314	0.78776	0.82107	0.60527	0.70626
	L-Asp	3.08411	1.28002	4.38892	1.45927	1.09899	0.79756	1.31037	1.21759	1.07702	2.79462	0.93948	0.68775	2.22198	1.02905	0.83874	0.34141	1.13922	0.42132	1.64535	2.03505
	Palmitate	1.04835	1.09894	1.12963	0.95011	1.04609	0.90149	1.14935	1.13563	1.03353	1.15762	1.06357	0.91563	0.98075	0.8378	0.95887	0.90915	0.94164	1.19523	1.02997	0.89955
	Arachidonate	3.81648	1.49927	3.07717	1.29469	2.26444	1.28589	2.28887	1.28865	0.82739	3.81361	0.82528	0.6034	1.70503	0.45105	0.99342	1.05877	0.60661	0.78413	1.10693	1.05401
	Itaconate	0.98477	0.98884	0.96021	0.97917	0.97905	0.99286	0.98324	0.98317	0.97182	0.9737	0.98683	0.96868	0.97467	0.96901	0.97686	0.97696	0.97888	0.98806	0.99159	0.98362

## Sheet: Fig. 3
*excluded by ROUT outlier test (Q=1%)
Figure 3b						Figure 3c						Figure 3d
	NAD+ levels (pmol/mg of muscle)						TA (mg/IBW)						GSN (mg/IBW)
	Control	C26-F	C26-F + NA				Control	C26-F	C26-F + NA				Control	C26-F	C26-F + NA
	470.114	308.793	385.807				37.85	18.26	23.42				126.33	60.67	70.26
	530.177	355.072	#				41.55	24.55	35.26				131.77	76	107.83
	456.841	340.158	375.65				38.6	22.68	26.11				130.56	72.78	89.05
	371.221	322.239	392.863				40.34	22.97	24.79				129.74	71.63	78.41
	498.48	215.482	481.467				41.46	18.84	29.98				130.12	62.33	97.33
	519.607	388.366	398.172				36.39	20.14	35.05				127.36	66.99	109.68
	506.254	388.895	466.169				37.19	23.15	31.65				129.33	78.7	101.18
			# excluded from the analysis due to unrealiable sample weighing
Figure 3e
		mN/g IBW
		Control							C26-Folfox							C26-Folfox + NA
	Mouse ID	1	2	3	4	5	6	7	8	9	10	11	12	13	14	15	16	17	18	19	20	22
Post C26 implant (days)	4	52.94	51.96	49.7	48.44	48.9	51.4	44.24	41.39	38.86	44.8	45.01	34.09	36.04	47.72	43.25	40.07	40.21	50.9	39.18	49.49	42.71
	8	39	44.98	46.73	44.88	50.41	42.41	42.21	39.99	37.01	42.04	43.58	43.56	40.62	47.05	53.89	38.06	46.91	41.64	42.39	41.37	35.93
	15	41.09	47.31	48.21	42.03	49.65	37.27	41.34	35.08	41.33	33.77	37.15	34.72	34.33	36.97	47.24	40.07	43.26	46.93	36.61	39.15	46.78
	22	55.72	51.96	41.54	45.59	42.13	48.83	49.32	28.06	33.31	33.08	31.44	20.83	18.88	35.62	27.28	43.4	38.38	39.66	37.89	46.54	40
																	Figure 3g								Figure 3h									Figure 3i
																				Densitometry (A.U.)								Densitometry (A.U.)									Densitometry (A.U.)
																				SUnSET	GAPDH	Norm. (%)						LC3B-I	LC3B-II	GAPDH	LC3B-II/ total LC3B (%)						p-AMPK	AMPK	GAPDH	p-AMPK/ AMPK (%)
																		Control	1	#	4799376					Control	1	1327853	72641	5587988	5.18681				Control	1	194138	2789143	11958828	27.8773
																			2	28605920	4539840	93.5621					2	1528656	85712	4338068	5.30932					2	2349315	4378044	10708272	214.918
																			3	25920720	4894028	91.3938					3	650972	26124	4559170	3.85824					3	543030	3207570	7964124	67.8046
																			4	31403964	5167201	116.908					4	1262775	65550	5185600	4.93479					4	477134	2679894	7726964	71.3073
																			5	28702752	5180960	107.136					5	670474	19404	5654782	2.81267					5	1227760	3017295	7028378	162.97
																			6	28755792	4930102	102.137					6	866558	32827	5473846	3.64994					6	739074	2470916	5596864	119.796
																			7	25047456	4924384	88.8626					7	881594	65450	5813458	6.91098					7	192508	2182473	7826225	35.3274
																		C26-F	8	9739248	3979216	27.9207				C26-F	8	1450640	793552	5321414	35.3603				C26-F	8	501116	1828456	5124294	109.765
																			9	7072866	3833952	19.5364					9	1413468	941184	5491066	39.9713					9	1234436	1833006	6513836	269.722
																			10	13517104	3981876	38.7771					10	2318224	828304	5176640	26.3244					10	2666175	2395904	7007265	445.688
																			11	14749216	3457630	36.741					11	7059672	974646	5464410	12.131					11	613173	1515444	9307738	162.052
																			12	23846648	3392843	58.2901					12	7617078	673758	5217086	8.12654					12	1680075	1792938	6791848	375.297
																			13	19277888	3533595	49.0772					13	3371040	466672	5229980	12.1602					13	1876336	2103640	7285838	357.232
																			14	7197285	4306592	22.3309					14	1395955	981189	5461988	41.276					14	1614640	1863252	7197606	347.069
																		C26-F + NA	15	18942352	4205749	57.3959				C26-F + NA	15	2479331	609433	6085786	19.7306				C26-F + NA	15	895412	2166598	5352645	165.522
																			16	32995521	4114560	97.8097					16	1931712	66496	6019412	3.32778					16	921766	2999796	6730900	123.067
																			17	32611440	3786903	88.9729					17	2724964	58463	5917030	2.1004					17	1208606	2839116	6218646	170.496
																			18	29745855	3365715	72.1285					18	4795280	477488	5731306	9.05574					18	2277570	2851344	6832154	319.914
																			19	32033610	3822360	88.2147					19	3167287	136952	6108676	4.14474					19	1531838	2494545	5966422	245.942
																			20	21902800	4468960	70.5195					20	2580540	421605	5588478	14.0435					20	891918	2700943	7949268	132.258
																			22	10157175	5848810	42.8					22	3119500	373560	5512556	10.6943					22	1079942	2158014	9774030	200.428
																				# excluded due to suboptimal puromycin incorporation
Figure 3k						Figure 3l						Figure 3m						Figure 3n
	NAD+ levels (pmol/mg of muscle)						TA (mg)						GSN (mg)						QUAD (mg/IBW)
	Control	VCM	VCM + NA				Control	VCM	VCM + NA				Control	VCM	VCM + NA				Control	VCM	VCM + NA
	390.137	603.035	555.583				47.8	48.7	51				147.25	138.9	162.2				201.9	198	219.2
	580.664	315.69	614.329				50.65	42.9	49.8				151.35	136.8	152.5				190.25	190.3	221.8
	615.556	388.582	592.101				49.25	34.7	50.7				151.55	92.5	171.5				209.95	108.8	229.8
	732.598	487.22	576.538				52.1	32.6	46.6				154.2	94.8	160.1				202.15	123.6	179.9
	464.123	448.442	751.157				49.25	47.2	45				154.6	144	150.4				214.9	204.5	194
	592.384	616.526	406.161				52.95	36	41.1				154.7	116.8	124.6				239.25	124.6	166.2
	532.136	573.743					51.45	51.9					157.7	156.1					192.7	193.6
	531.451	424.195					55.3	39.1					167	126.5					220.45	154.5
															Figure 3p
																		Densitometry (A.U.)
																		LC3B-I	LC3B-II	GAPDH	LC3B-II/ total LC3B (%)
																Control	1	932482	136838	1311714	12.7967
																	2	1952912	455648	2767716	18.9179
																	3	1582683	356065	2234112	18.3657
																	4	1099312	299328	2322800	21.4014
																	5	962640	265200	2570570	21.5989
																	6	1227009	295766	3317610	19.4228
																	7	839456	161024	3442024	16.0947
																	8	1125418	359156	3693046	24.1925
																VCM	9	1436160	512752	2885584	26.3097
																	10	2026608	523056	3212710	20.5147
																	11	1782864	876512	3256554	32.9593
																	12	3560361	1607452	2889555	31.1051
																	13	1046910	610605	4530032	36.8386
																	14	1906016	781504	2839270	29.079
																	15	669205	161024	4499472	19.3951
																	16	719576	262038	2802304	26.6946
																VCM + NA	17	1725472	398160	2894726	18.749
																	18	1092658	172023	2535280	13.6021
																	19	1728096	440992	2432003	20.3308
																	20	1526158	460190	2923008	23.1676
																	21	1292255	241383	3213170	15.7392
																	22	1445482	344907	4452954	19.2644

## Sheet: Fig. 4
*excluded by ROUT outlier test (Q=1%)
Figure 4a												Figure 4b						Figure 4c						Figure 4d
	O2 flux (pmol/s*mg of tissue)												ATP (µM/mg of protein)						mtDNA (A.U.)						CS activity (nmolt/mg*min)
	CI			CI&CII			CII						Control	C26-F	C26-F + NA				Control	C26-F	C26-F + NA				Control	C26-F	C26-F + NA
	Control	C26-F	C26-F + NA	Control	C26-F	C26-F + NA	Control	C26-F	C26-F + NA				32360.7	551	1209.17				1.743	0.6205	0.7973				213.05	153.71	213.11
	30.9211	80.6719	25.9218	40.4846	105.565	33.75	23.5257	63.105	16.6351				18672.7	1025.99	16245.1				2.231	0.4808	0.8701				227.32	131.37	156.18
	34.1404	80.1749	28.7268	44.1128	104.488	35.7967	20.2472	57.1223	16.3637				17880.3	1578.51	11430.5				1.766	0.568	1.076				206.51	113.05	128.55
	45.3449	95.2017	25.5684	56.4846	109.79	40.8505	36.9142	54.0653	22.8808				23063.6	954.988	2912.28				1.454	0.6474	1.11				154.76	74.67	186.75
	39.266	39.3874	61.0778	47.0652	52.2882	71.4948	39.4898	25.3719	35.6112				38342.3	*3757,16	19997.3				1.737	0.5476	1.175				238.69	119.27	161.27
	24.3832	49.2988	25.932	32.9035	60.6154	34.4138	21.54	39.0114	20.1498				32219.6	501.697	11117.5				1.36	0.6413	1.481				160.55	170.59	151.52
	49.1813	48.4885	47.9314	70.3868	57.8281	59.0495	36.8226	36.8945	35.3779				48893.6	384.81	16473.2				1.353	0.4955	1.248				246.42	114.69	358.31
	16.4327	87.2435	69.6449	24.2033	121.373	79.3917	9.113	61.7222	46.0878
															Figure 4f
																		Densitometry (A.U.)						Normalized (%)
																		ATP5A	UBCRC2	MTCO1	SDHB	NDUF88	GAPDH	ATP5A	UBCRC2	MTCO1	SDHB	NDUF88
																Control	1	1578387	1491177	1986906	1759077	1029552	2615850	159.255	130.564	132.44	135.037	154.527
																	2	2166548	2082381	3662136	2010675	1662975	2797308	233.764	194.976	261.038	165.058	266.912
																	3	720384	973744	1417836	1244222	410848	2459744	68.3474	80.1706	88.8678	89.8139	57.9847
																	4	762320	1087040	1004992	1438480	486420	2226915	65.4801	81.0269	57.0289	94.0076	62.1524
																	5	889423	1356447	1278570	1455710	588272	1776752	60.9541	80.6696	57.8869	75.9027	59.9719
																	6	717400	984028	938740	1071578	456382	2182698	60.3981	71.8921	52.2117	68.6393	57.1564
																	7	609510	823050	899920	1106384	326640	2203392	51.8013	60.7013	50.5271	71.5407	41.2956
																C26-F	8	598910	748425	598774	1010038	100512	1327808	30.6736	33.2632	20.2594	39.3576	7.65765
																	9	655605	667607	464729	774996	218705	2717042	68.7079	60.7152	32.1755	61.7947	34.0955
																	10	653040	757696	533936	1142976	163200	1778992	44.8107	45.1179	24.2043	59.6715	16.6585
																	11	1037136	910400	583840	1099312	196256	2153917	86.1654	65.6359	32.0443	69.4873	24.2546
																	12	919458	629640	298026	944496	140063	2048912	72.6647	43.1813	15.5599	56.7909	16.466
																	13	947550	823080	352125	1059765	135232	2073360	75.7783	57.1212	18.6037	64.4822	16.0878
																	14	805664	895376	360208	1028976	183090	1735258	53.9245	52.0056	15.9274	52.3992	18.2294
																C26-F + NA	15	1568930	997016	325754	1367735	210992	2071680	125.37	69.1361	17.1965	83.1535	25.0802
																	16	1845296	1419104	502320	1397168	254224	2632400	187.364	125.039	33.6947	107.933	38.3982
																	17	1454800	1268304	280160	1338432	110685	1767303	99.1705	75.0265	12.6167	69.4165	11.2239
																	18	1044544	936992	476320	1366496	230752	1596912	64.3392	50.0838	19.3824	64.0391	21.1431
																	19	1303008	1268944	487424	1712224	418400	2335817	117.396	99.2114	29.0118	117.369	56.0755
																	20	1970130	1784864	712725	2519706	466065	2636832	200.376	157.532	47.8887	194.979	70.5134
																	22	1110888	1033236	1106334	1781766	449720	2013973	86.2963	69.652	56.7765	105.308	51.9683
Figure 4g								Figure 4h								Figure 4i
			Densitometry (A.U.)								Densitometry (A.U.)								Densitometry (A.U.)
			TOMM20	GAPDH	Norm. (%)						PGC-1a	GAPDH	Norm. (%)						PINK1	GAPDH	Norm. (%)
	Control	1	1895040	2763800	83.8493				Control	1	1649680	5293098	105.839				Control	1	302311	8106735	226.853
		2	2732886	2609920	128.051					2	541240	4421456	100.983					2	120302	7831184	93.4505
		3	2023650	2100843	117.796					3	954272	5416574	141.502					3	89648	8249947	66.1037
		4	2343212	2665600	107.499					4	1619472	5948226	93.1314					4	73695	9051152	49.5303
		5	2683520	2375872	138.124					5	1165568	5010165	86.7329					5	160288	7743602	125.92
		6	1611152	3263201	60.3783					6	593715	5113536	85.0876					6	75945	7468304	61.8605
		7	1474580	2804320	64.3026					7	653904	4712434	86.7244					7	107312	8557794	76.2821
	C26-F	8	1918864	2870176	81.7567				C26-F	8	662160	4935185	96.018				C26-F	8	5675212	8116123	4253.73
		9	863888	2927536	36.0864					9	373755	5175552	107.25					9	1350608	6587184	1247.29
		10	1462848	3014304	59.3472					10	507504	4614180	71.393					10	1687590	6868481	1494.66
		11	1125000	3099967	44.3796					11	157312	4966006	71.8859					11	3982288	6241620	3881.25
		12	965214	3066928	38.4865					12	326757	4695945	50.3551					12	2879472	7891038	2219.81
		13	1671763	3538329	57.7783					13	232080	4106894	58.7962					13	6819952	6937392	5980.28
		14	1615799	3964304	49.8435					14	544944	3279040	125.92					14	1882104	7843140	1459.79
	C26-F + NA	15	1805146	3029505	72.8666				C26-F + NA	15	711060	2944704	63.1204				C26-F + NA	15	4183776	6295253	4042.89
		16	2190880	3678902	72.8263					16	664112	3356672	62.701					16	447840	6999900	389.195
		17	2066945	2124235	118.991					17	691504	3649067	48.0953					17	2128464	8262289	1567.12
		18	2988107	2214288	165.025					18	1346115	4549440	98.7571					18	2562944	7728448	2017.36
		19	2288240	2391441	117.012					19	1416366	5014448	106.397					19	494720	12499036	240.779
		20	1750920	2458914	87.0785					20	2048320	4425840	150.194					20	747648	11711968	388.332
		22	1747791	2264472	94.3866					22	946736	2429376	182.706					22	1258020	12564054	609.108
Figure 4j												Figure 4k						Figure 4l
	O2 flux (pmol/s*mg of tissue)												ATP (µM/mg of protein)						mtDNA (A.U.)
	CI			CI&CII			CII						Control	VCM	VCM + NA				Control	VCM	VCM + NA
	Control	VCM	VCM + NA	Control	VCM	VCM + NA	Control	VCM	VCM + NA				16811.1	22118.7	39711.7				1.132	1.16026	1.1921
	121.199	109.667	123.916	154.81	150.237	183.914	68.4471	62.7767	82.0288				13797.1	32287.8	57390.2				0.9501	1.24509	1.3384
	82.9978	94.9792	53.8732	110.363	120.605	73.3778	60.9905	54.2319	43.4505				27842.7	17332.9	56240.4				1.063	0.480556	1.39674
	99.283	52.7	49.7113	135.109	74.3315	78.7258	61.0433	28.1109	42.3058				43029.8	31213	20544.4				0.9283	0.634747	1.0797
	65.885	57.5671	68.3981	86.527	72.6518	95.3656	36.2857	28.1762	42.6731				16108.3	1707.75	36821.8				1.148	0.335969	1.48785
	112.883	33.8236	53.6763	153.263	43.8716	77.7091	71.0142	16.0204	37.2486				35479.4	42528.5	32475.9				1.73	0.990395	1.09887
	145.894	120.695	97.0722	195.506	168.163	137.642	75.0736	75.9879	60.5049				63767.8	39073.7					0.7733	0.577855
	101.107	79.2745		148.301	110.316		72.6899	43.1733					51029.3	51409.7					1.29	1.48105
	123.198	43.6552		170.663	54.2251		79.4678	23.7773
															Figure 4n
																		Densitometry (A.U.)						Normalized (%)
																		ATP5A	UBCRC2	MTCO1	SDHB	NDUF88	GAPDH	ATP5A	UBCRC2	MTCO1	SDHB	NDUF88
																Control	1	1306280	873477	2174816	2391245	1644431	2032962	97.4408	78.077	78.9877	100.846	94.9544
																	2	1536208	1234864	2785440	2424848	2342855	2358852	132.962	128.074	117.382	118.656	156.97
																	3	1836017	1426844	3363110	2792743	2365952	2598297	175.041	163.008	156.113	150.531	174.608
																	4	1115680	898512	2726320	2027216	1356617	2479952	101.522	97.9737	120.789	104.292	95.5588
																	5	657510	588868	2009888	1356992	961776	2435775	58.7645	63.0663	87.4615	68.5678	66.5397
																	6	1070592	963815	1780095	1480485	832695	2878270	113.066	121.974	91.534	88.3978	68.075
																	7	574080	556832	1156384	1234560	929118	2607511	54.9255	63.84	53.8686	66.7797	68.8125
																	8	548182	579683	1594464	1491136	795796	3295168	66.2792	83.9867	93.8642	101.93	74.4817
																VCM	9	1096415	893877	1680365	2190263	1173459	3497461	140.703	137.459	104.994	158.911	116.571
																	10	918784	613968	1205658	1747692	1248876	2506912	84.5138	67.6749	53.9972	90.8887	88.9259
																	11	608549	399075	438685	983926	770686	2256835	50.393	39.6002	17.6873	46.0647	49.4023
																	12	699312	463216	550290	938808	732258	2550240	65.4376	51.9406	25.0715	49.6665	53.0414
																	13	429232	320016	586449	705075	641563	2399023	37.7835	33.7558	25.1346	35.0894	43.7163
																	14	1374450	839766	1632782	1575900	1336455	3008528	151.725	111.085	87.7587	98.3532	114.203
																	15	646187	560983	1207289	928098	931838	2478566	58.7671	61.1354	53.4588	47.72	65.6011
																	16	620823	596088	1054051	829736	665023	2777868	63.2783	72.8056	52.3096	47.8143	52.4709
																VCM + NA	17	1120560	842880	2228454	1831320	1760184	1880865	77.3335	69.7053	74.8806	71.4542	94.0342
																	18	825936	684336	1385550	1238430	1411545	2660592	80.6306	80.0553	65.858	68.3527	106.67
																	19	2326752	1377396	2990970	2878290	2734182	2625480	224.148	159.005	140.291	156.765	203.895
																	20	877376	612864	1183268	1221994	1111579	1964480	63.2424	52.9364	41.5278	49.7992	62.0237
																	21	1046624	921408	1876096	1512640	1462256	1701632	65.3479	68.9382	57.0333	53.3958	70.6739
																	22	746985	591831	972896	1023712	731536	2543226	69.7063	66.1798	44.2038	54.0093	52.8434
Figure 4o								Figures 4p								Figure 4q
			Densitometry (A.U.)								Densitometry (A.U.)								Densitometry (A.U.)
			TOMM20	GAPDH	Norm. (%)						PGC-1a	GAPDH	Norm. (%)						PINK1	GAPDH	Norm. (%)
	Control	1	3276500	2361244	146.199				Control	1	992625	7503328	88.7069				Control	1	2549340	7503328	91.8478
		2	4231890	2766359	161.177					2	1389332	7872832	118.332					2	2943648	7872832	101.076
		3	3073940	3198210	101.266					3	1843776	7218183	171.28					3	2780469	7218183	104.132
		4	3251988	3230480	106.062					4	2153728	8105022	178.181					4	2701695	8105022	90.1109
		5	2214765	3429801	68.0354					5	952455	7010580	91.0996					5	2662944	7010580	102.684
		6	2567945	3102288	87.2127					6	807024	7587456	71.3208					6	2819535	7587456	100.456
		7	2529310	4044870	65.8831					7	373840	8106620	30.9223					7	3289432	8106620	109.692
		8	2352616	3863040	64.165					8	567744	7590016	50.1575					8	2977346	7590016	106.043
	VCM	9	2448660	3558880	72.4922				VCM	9	584732	6870128	57.0713				VCM	9	2283088	6870128	89.8365
		10	2485635	3912414	66.9374					10	612848	6674912	61.5649					10	2371296	6674912	96.0363
		11	2460036	3464912	74.8041					11	255712	6800272	25.2145					11	1902288	6800272	75.6215
		12	3156220	4138524	80.3522					12	314330	7319520	28.7958					12	2601425	7319520	96.078
		13	2300100	5711520	42.4298					13	465680	5604585	55.7147					13	1827616	5604585	88.1529
		14	2946496	5384032	57.66					14	489696	7548391	43.5009					14	1967168	7548391	70.4502
		15	2838888	4361328	68.5813					15	604768	8217205	49.3504					15	2468638	8217205	81.2135
		16	2033676	4003392	53.5217					16	380944	7902297	32.3246					16	2155215	7902297	73.728
	VCM + NA	17	3248064	3323808	102.959				VCM + NA	17	1091088	7427113	98.5067				VCM + NA	17	2273520	7427113	82.7511
		18	2577942	3968464	68.4427					18	781260	8098868	64.684					18	3756966	8098868	125.403
		19	4124538	3804668	114.218					19	1666400	7644032	146.178					19	2741415	7644032	96.9499
		20	2062335	4310231	50.4121					20	845820	8924076	63.5537					20	3041982	8924076	92.1486
		21	4129156	4460987	97.5229					21	1760220	7983149	147.849					21	2245615	7983149	76.0425
		22	2037389	4246234	50.5529					22	494173	8712520	38.033					22	3668094	8712520	113.813
												GAPDH shared band with Figure 4o								GAPDH shared band with Figure 4n

## Sheet: Fig. 5
*excluded by ROUT outlier test (Q=1%)
Figure 5a															Figure 5b
	NAD+			NADH			NADP+			NADPH						O2 flux (pmol/s*mg of tissue)
	Control	C26-F	C26-F + NA	Control	C26-F	C26-F + NA	Control	C26-F	C26-F + NA	Control	C26-F	C26-F + NA				CI			CI&CII			CII
	1035.41	402.92	1305.53	502.772	306.366	571.278	77.9362	40.9139	80.0098	298.522	107.401	99.0955				Control	C26-F	C26-F + NA	Control	C26-F	C26-F + NA	Control	C26-F	C26-F + NA
	853.631	343.935	2732.93	444.555	359.683	1057.31	73.2909	28.2706	97.0545	245.837	133.166	299.098				30.5433	30.5242	40.9366	58.1278	50.8589	76.9051	48.3084	35.0831	64.9343
	951.781	382.322	1326.71	635.075	486.759	851.061	113.835	41.8505	95.6586	336.996	136.903	231.106				44.2939	33.4594	27.8924	70.0892	54.4057	43.7552	50.0677	40.0341	36.9685
	1221.9	473.932	693.038	660.414	511.927	527.191	103.345	67.1005	60.039	320.729	147.613	102.809				16.0502	52.6948	23.3333	30.2628	87.0717	42.8969	25.2228	53.3491	35.5242
	846.32	241.907	1178.51	497.605	322.524	659.881	44.5956	34.0162	66.9842	267.49	72.948	144.597				17.0315	40.2024	61.5508	37.8842	70.9937	87.6385	31.9432	51.9989	55.0005
	882.098	300.301	662.858	538.164	396.421	456.595	53.1691	39.9972	27.8519	302.24	105.057	115.045				29.0113	38.2954	43.7756	45.2036	58.4169	66.6484	35.5904	44.6327	54.1415
	748.011	444.923	932.198	637.236	332.609	592.702	57.9664	39.9652	46.9639	261.729	92.9349	195.337				13.0037	26.8735	32.2419	27.3312	43.4955	52.3081	24.3633	30.4557	41.1745
																35.5259	55.8117	23.8827	51.1096	83.0315	39.1013	38.1068	52.9322	36.4825
Figure 5c						Figure 5d
	mtDNA						CS activity (nmolt/mg*min)
	Control	C26-F	C26-F + NA				Control	C26-F	C26-F + NA
	0.5361	0.9754	0.7701				117.44	159.93	132.39
	0.8458	0.9593	1.968				116.75	132.64	93.36
	0.7774	0.9723	1.315				88.94	138.25	99.21
	0.9821	1,87*	1.175				120.3	130.46	128.1
	0.6606	0.9123	1.463				90.62	123.64	91.44
	0.5423	0.8679	1.549				133.5	175.75	146.67
	0.7878	0.9358	1.7				136.22	159.66	152.64
															Figure 5f														Figure 5g
																		Densitometry (A.U.)					Normalized (%)									Densitometry (A.U.)
																		ATP5A	UBCRC2	MTCO1	SDHB	Vinculin	ATP5A	UBCRC2	MTCO1	SDHB						TOMM20	Vinculin	Norm. (%)
																Control	1	2312514	2453598	3537324	3281110	1423456	190.573	177,29*	178,17*	181.827				Control	1	8536586	3771952	142.524
																	2	1393150	1769598	2501730	2001450	1138500	91.8255	102.271	100.782	88.7097					2	8763279	3294928	127.806
																	3	1124976	1415488	2108976	1512944	1244800	81.0728	89.4434	92.8925	73.3189					3	5504032	3618112	88.1456
																	4	1346480	1395536	2121728	1949376	1234368	96.2226	87.4437	92.671	93.6772					4	7054236	2924272	91.3073
																	5	1128304	1477744	2071312	1627120	1060384	69.2663	79.5436	77.7173	67.1701					5	7750880	2449394	84.0325
																	6	1088320	1398240	2061984	1789888	1129230	71.1495	80.1506	82.3905	78.6868					6	6959844	2885792	88.9001
																	7	1320912	1264656	1630895	2293113	1306224	99.8905	83.8557	75.3794	116.61					7	7040610	2479968	77.2848
																C26-F	8	697600	804144	818400	988080	1607136	64.907	65.6038	46.5401	61.8213				C26-F	8	3302026	2960265	43.2662
																	9	781328	648800	737732	1291303	1545376	69.9037	50.8965	40.3406	77.6883					9	2497573	2307201	25.5059
																	10	572224	692304	424704	1423872	902314	29.8921	31.7101	13.5598	50.0175					10	2031840	3326840	29.9198
																	11	530560	465824	701792	1115344	1036736	31.8446	24.515	25.7446	45.0164					11	2471014	1856680	20.3072
																	12	403904	488640	586517	679405	1419375	33.19	35.207	29.4569	37.5422					12	2721240	2517330	30.3211
																	13	572544	585360	699008	928192	1779255	58.9766	52.8694	44.0078	64.2939					13	2583045	2874675	32.8669
																	14	782289	656574	664864	970192	1637280	74.152	54.5694	38.5181	61.8407					14	1525732	4147073	28.0064
																C26-F + NA	15	533260	647430	820160	1037984	1632480	50.3987	53.6517	47.3757	65.9678				C26-F + NA	15	2437728	3113552	33.5953
																	16	919472	1082160	1523280	1656320	1465712	78.0225	80.5161	79.0019	94.5119					16	4457584	2682480	52.9266
																	17	660832	924384	1138680	1119735	1615770	61.8163	75.8184	65.1014	70.435					17	3416371	3037679	45.9351
																	18	843088	1001760	1232653	1119399	1975216	96.4095	100.443	86.1519	86.0782					18	3125552	2759064	38.1704
																	19	811472	1245536	1790448	1580448	1474816	69.2857	93.2474	93.4348	90.7427					19	5042768	3622432	80.855
																	20	944224	1168480	1733296	1507824	1695699	92.695	100.58	103.999	99.5389					20	4867202	3680320	79.2871
																	22	849472	1225536	1854954	1432494	1366647	67.2106	85.0208	89.7013	76.2154					22	3942164	2980256	52.0027
Figure 5h															Figure 5i
	NAD+			NADH			NADP+			NADPH						O2 flux (pmol/s*mg of tissue)
	Control	VCM	VCM + NA	Control	VCM	VCM + NA	Control	VCM	VCM + NA	Control	VCM	VCM + NA				CI			CI&CII			CII
	804.257	658.417	1102.6	404.375	252.477	480.741	76.0126	82.0312	92.1107	179.48	104.621	219.765				Control	VCM	VCM + NA	Control	VCM	VCM + NA	Control	VCM	VCM + NA
	858.206	671.076	1237.33	346.203	385.011	400.692	76.7825	77.1398	105.176	151.015	130.462	150.758				108.189	33.9779	94.7771	234.939	64.6547	113.748	185.212	49.4887	83.9423
	953.497	651.405	1110.86	357.283	313.884	456.841	91.8312	83.1219	91.8542	169.363	84.3489	145.914				91.2967	53.7214	66.6524	170.355	133,87*	142.749	120.702	102.608	121.445
	749.334	695.408	1175.76	431.286	350.039	392.58	110.158	87.6505	84.1614	174.076	91.5109	130.303				74.0472	60.0257	81.0683	131.09	115.921	169.459	91.9234	90.7414	139.164
	717.106	475.056	1610.29	274.891	284.686	617.632	120.105	61.0921	92.5653	104,85*	99.4594	262.764				73.9815	43.1304	84.5387	142.169	71.0702	167.565	113.004	55.4149	141.518
	764.216	517.775	1347.76	395.609	241.951	529.231	90.7766	81.0129	74.154	165.203	93.9509	143.054				72.0945	37.4728	86.1037	120.561	80.8846	165.265	97.1639	65.194	128.061
	722.003	395.662		#	266.68		96.1565	66.3988		#	124.757					56.6908	44.0348	28.0963	101.029	73.8024	64.3469	67.9815	65.6331	55.4947
	1016.78	490.268		357.52	244.88		96.6228	58.9201		174.923	112.786					84.8867	34.4148		163.525	80.9577		130.117	64.7383
				# not mesured due to accidental loss of the sample						# not mesured due to accidental loss of the sample						66.6309	38.1273		120.349	72.0432		100.607	59.3456
Figure 5j
	mtDNA
	Control	VCM	VCM + NA
	1.092	1.104	0.9059
	1.118	1.328	1.492
	0.9911	1.208	1.475
	0.9806	0.9146	1.334
	1.076	1.105	1.995
	0.954	1.06	2.406
	1.052	0.9574
	1.086	1.205
Figure 5l														Figure 5m
			Densitometry (A.U.)					Normalized (%)									Densitometry (A.U.)
			ATP5A	UBCRC2	MTCO1	SDHB	Vinculin	ATP5A	UBCRC2	MTCO1	SDHB						TOMM20	Vinculin	Norm. (%)
	Control	1	2024751	1701241	2389014	2477524	2116998	151.442	142.585	160.291	169.751				Control	1	4292822	1151512	181.508
		2	2091969	2120580	2399456	2174400	1798960	132.963	151.03	136.806	126.601					2	3577008	1665248	104.583
		3	2043712	1762288	2298077	1457072	1649790	119.125	115.105	120.161	77.8009					3	3716736	1920675	94.2167
		4	1425936	1461568	1443232	1929280	1463536	73.7323	84.6858	66.9436	91.3847					4	3900800	2231712	85.1012
		5	1544000	1395232	1449900	1545855	1193724	65.1187	65.9384	54.8544	59.7238					5	3283965	2243235	71.2761
		6	1951328	1508896	1880656	2295459	1489520	102.691	88.9803	88.782	110.66					6	4044112	2104410	93.5649
		7	1661920	1325248	2239240	1739312	1304534	76.5984	68.4449	92.5817	73.4358					7	3115568	2174752	69.7506
		8	1651504	1566016	1870452	2086240	1342440	78.3301	83.2299	79.5813	90.6429					8	3422661	2051145	81.2433
	VCM	9	1026162	1472850	1700051	2679648	1457168	52.8299	84.9682	78.5129	126.375				VCM	9	4047568	1949685	101.076
		10	826848	1234620	1534374	2318202	1658192	48.4412	81.0506	80.6372	124.412					10	4156608	2697825	75.0145
		11	663104	780720	1265956	2180032	1454752	34.082	44.9648	58.3683	102.642					11	3729248	2148650	84.5037
		12	557776	736112	1095327	2263975	1833780	36.1378	53.4416	63.6591	134.367					12	3498345	2679456	63.5677
		13	744768	929296	949616	1461472	2041520	53.7191	75.1097	61.4428	96.5648					13	4410599	2791760	76.9201
		14	702160	814112	1099968	1619226	2210368	54.8346	71.2422	77.0573	115.837					14	3458336	2124080	79.2714
		15	934898	1219784	1154164	1466496	1846384	60.9874	89.1648	67.5397	87.635					15	3630272	2111072	83.7252
		16	675488	954848	824432	1032448	1886160	45.0143	71.3019	49.2836	63.0263					16	3925351	2644435	72.2713
	VCM + NA	17	1639328	1392784	1568512	1792871	1678965	97.2438	92.5793	83.4639	97.4239				VCM + NA	17	3824688	1953088	95.3442
		18	1860400	1603136	1608404	1547040	1346674	88.5163	85.4715	68.6479	67.4278					18	3980880	2116144	91.5913
		19	1490928	1442048	1133271	1261440	2114864	111.402	120.74	75.9601	86.3423					19	4236848	2873952	71.7767
		20	818363	1130449	826506	938544	1694608	48.997	75.8418	44.3899	51.4753					20	4509845	2779472	78.9986
		21	1779184	1403392	1386112	1631252	1163106	73.113	64.6229	51.096	61.4066					21	3668912	1997296	89.4365
		22	1114464	1042672	847790	1118502	1546932	60.9104	63.8568	41.5651	55.9993					22	5053696	2520288	97.6291

## Sheet: SFig. 1
*excluded by ROUT outlier test (Q=1%)
Supplementary Figure 1a									Supplementary Figure 1b							Supplementary Figure 1c
	Final body weight (% g)									TA (% mg/IBW)		GSN (% mg/IBW)					GSN (% mg/IBW)		QUAD (% mg/IBW)
	Control	C26-F	Control	KPC	Control	VCM				Control	C26-F	Control	C26-F				Control	KPC	Control	KPC
	105.08	82.22	101.14	84.92	103.01	98.25				96.9112	46.7471	97.6922	46.9191				95.9762	81.625	93.752	84.8717
	91.2	94.08	112.66	129.3	95.07	77.46				106.389	62.8556	101.894	58.7709				94.2231	90.7739	93.9922	87.6454
	98.48	85.94	107.11	108.39	99.17	84.89				98.8439	58.0736	100.964	56.284				106.497	95.2708	103.726	89.397
	99.11	79.3	89.19	105.41	113.83	71.97				103.297	58.8073	100.329	55.3923				102.766	89.3018	98.6721	77.2207
	96.28	93.18	93.03	103.7	92.31	97.29				106.153	48.2533	100.624	48.2001				102.195	93.2956	111.709	97.4195
	111.33	100.95	96.87	102.42	96.53	85.39				93.1783	51.5715	98.4869	51.8012				98.3424	89.9485	98.1489	84.0024
	98.52	94.93			103.67	103.86				95.228	59.2741	100.01	60.8611
					96.41	99.64
Supplementary Figure 1d									Supplementary Figure 1e					Supplementary Figure 1f
	TA (% mg)		GSN (% mg)		QUAD (% mg)					Spleen (% mg)					Hematocrit
	Control	VCM	Control	VCM	Control	VCM				Control	VCM				Control	VCM
	96.4	95.4	99.9	89.7	102.9	94.7				118.92	703.68				46.5	23.7
	102	84	99.6	88.4	96.7	91.1				86.7	746.45				46.1	20.9
	100.7	67.8	101.9	59.7	92.2	52.1				114.52	688.5				41.4	29.6
	108.2	63.8	107.9	61.2	105.5	59.1				115.91	843.81				44.2	16.6
	93.6	92.3	95.1	93	96.6	97.9				78.82	858.88				44.6	50,4*
	99.1	70.4	97.8	75.5	91.1	59.6				106.64	711.68				41.6	23.3
	96.4	101.6	97.9	100.8	100.5	92.6				85.77	617.79				47.4	19.7
	103.6	76.5	99.9	81.7	114.5	73.9				92.73	1010.72				42.8	19.1

## Sheet: SFig. 2
Supplementary Figure 2a						Supplementary Figure 2b						Supplementary Figure 2c						Supplementary Figure 2d
		WL %	NAD+					ADP	NRK2 expression					NAD+	NRK2 expression					NADH	NRK2 expression
	Low NRK2	8.45	2820000				Low NRK2	984000000	0.00306338				Low NRK2	2820000	0.00306338				Low NRK2	12500000	0.00306338
		11.9	2190000					163000000	0.0287208					2190000	0.0287208					11200000	0.0287208
		0	4370000					18100000	0.0623727					4370000	0.0623727					18000000	0.0623727
		13.64	3470000					221000000	0.0343838					3470000	0.0343838					9090000	0.0343838
		0	974000					153000000	0.053651					974000	0.053651					3190000	0.053651
		10.42	589000					72200000	0.19507					589000	0.19507					5490000	0.19507
		11.46	6190000					317000000	0.169913					6190000	0.169913					21900000	0.169913
		22.39	1410000					187000000	0.038714					1410000	0.038714					4550000	0.038714
		1.85	1410000					159000000	0.0493222					1410000	0.0493222					3770000	0.0493222
		17.54	3560000					141000000	0.0976594					3560000	0.0976594					10300000	0.0976594
	High NRK2	0	5520000				High NRK2	269000000	0.651525				High NRK2	5520000	0.651525				High NRK2	8440000	0.651525
		0	11200000					33500000	1.34681					11200000	1.34681					4170000	1.34681
		26.25	1990000					141000000	0.556001					1990000	0.556001					7030000	0.556001
		15.15	1410000					111000000	1.38552					1410000	1.38552					3060000	1.38552
		0	1600000					173000000	0.839122					1600000	0.839122					8350000	0.839122
		0	1760000					11000000	0.575595					1760000	0.575595					1040000	0.575595
		0	943000					10100000	1.30095					943000	1.30095					818000	1.30095
		17.33	1120000					21800000	0.564519					1120000	0.564519					1300000	0.564519
		0	932000					13900000	1.49519					932000	1.49519					1270000	1.49519
		15.87	1700000					75200000	1.16177					1700000	1.16177					4870000	1.16177
Supplementary Figure 2e						Supplementary Figure 2f						Supplementary Figure 2g						Supplementary Figure 2h
		NAD+/ NADH	NRK2 expression					L-Lys	NRK2 expression					L-Asn	NRK2 expression					PCA	NRK2 expression
	Low NRK2	0.2256	0.00306338				Low NRK2	320000000	0.00306338				Low NRK2	264000000	0.00306338				Low NRK2	1260000000	0.00306338
		0.195536	0.0287208					119000000	0.0287208					215000000	0.0287208					1610000000	0.0287208
		0.242778	0.0623727					387000000	0.0623727					281000000	0.0623727					1400000000	0.0623727
		0.381738	0.0343838					178000000	0.0343838					244000000	0.0343838					1070000000	0.0343838
		0.305329	0.053651					194000000	0.053651					177000000	0.053651					1550000000	0.053651
		0.107286	0.19507					151000000	0.19507					146000000	0.19507					1710000000	0.19507
		0.282648	0.169913					187000000	0.169913					251000000	0.169913					1730000000	0.169913
		0.30989	0.038714					109000000	0.038714					214000000	0.038714					2190000000	0.038714
		0.374005	0.0493222					136000000	0.0493222					171000000	0.0493222					2080000000	0.0493222
		0.345631	0.0976594					119000000	0.0976594					191000000	0.0976594					1340000000	0.0976594
	High NRK2	0.654028	0.651525				High NRK2	99600000	0.651525				High NRK2	140000000	0.651525				High NRK2	2380000000	0.651525
		2.68585	1.34681					16800000	1.34681					129000000	1.34681					1410000000	1.34681
		0.283073	0.556001					102000000	0.556001					144000000	0.556001					1780000000	0.556001
		0.460784	1.38552					189000000	1.38552					182000000	1.38552					2780000000	1.38552
		0.191617	0.839122					345000000	0.839122					181000000	0.839122					1320000000	0.839122
		1.69231	0.575595					12600000	0.575595					36400000	0.575595					3120000000	0.575595
		1.15281	1.30095					64100000	1.30095					147000000	1.30095					2680000000	1.30095
		0.861538	0.564519					38800000	0.564519					141000000	0.564519					2590000000	0.564519
		0.733858	1.49519					71100000	1.49519					112000000	1.49519					2310000000	1.49519
		0.349076	1.16177					101000000	1.16177					173000000	1.16177					2070000000	1.16177
							Supplementary Figure 2i						Supplementary Figure 2j
									L-Thr	NRK2 expression					L-Glu	NRK2 expression
								Low NRK2	220000000	0.00306338				Low NRK2	6630000000	0.00306338
									234000000	0.0287208					5820000000	0.0287208
									196000000	0.0623727					4900000000	0.0623727
									244000000	0.0343838					3980000000	0.0343838
									203000000	0.053651					5760000000	0.053651
									193000000	0.19507					5580000000	0.19507
									236000000	0.169913					4310000000	0.169913
									199000000	0.038714					5000000000	0.038714
									204000000	0.0493222					5090000000	0.0493222
									167000000	0.0976594					3640000000	0.0976594
								High NRK2	163000000	0.651525				High NRK2	4590000000	0.651525
									141000000	1.34681					3450000000	1.34681
									177000000	0.556001					4210000000	0.556001
									166000000	1.38552					4460000000	1.38552
									266000000	0.839122					6350000000	0.839122
									58400000	0.575595					1350000000	0.575595
									211000000	1.30095					2790000000	1.30095
									181000000	0.564519					4760000000	0.564519
									114000000	1.49519					4430000000	1.49519
									238000000	1.16177					4240000000	1.16177

## Sheet: SFig. 3
*excluded by ROUT outlier test (Q=1%)
Supplementary Figure 3a							Supplementary Figure 3b												Supplementary Figure 3c
	BALB/c		C57BL/6					NADH			NADP+			NADPH						Nrk1		Nampt		Naprt		Nmnat3
	Nrk1	Nrk2	Nrk1	Nrk2				Control	C26-F	C26-F + NA	Control	C26-F	C26-F + NA	Control	C26-F	C26-F + NA				Control	C26-F	Control	C26-F	Control	C26-F	Control	C26-F
	1.2304	6.6174	1.158	31.921				#	93.2408	107.763	4.52135	2.17323	3.25822	#	9.87108	16.5496				1.24397	0.65462	1.34227	1.0029	3.16733	0.15429	1.88143	0.26525
	1.0203	3.062	0.893	28.467				189.581	74.1592	167.676	0.597793	1.31865	#	23.8326	11.898	18.1374				1.03876	0.19246	1.08445	0.54417	0.60316	0.06105	1.09028	0.39237
	1.1039	5.0979	0.889	24.094				209.032	83.7939	101.244	5.6907	0.59896	3.9747	26.2715	10.9901	16.3453				1.10316	0.44784	1.12041	0.88532	1.62392	0.07179	1.1385	0.27298
	0.9691	8.7866	0.852	14.407				191.543	#	123.244	0.547621	2.13243	4.08129	20.1957	#	17.9413				0.97407	0.36843	0.80609	0.52964	0.20261	0.33555	0.63113	0.20167
	0.8912	4.2992	1.297	17.82				156.128	103.648	165.98	4.30297	2.68616	3.68884	18.5686	13.281	19.8255				0.88461	0.30778	0.86856	0.33264	0.72786	0.06138	0.99171	0.10335
	0.8374	4.0724	1.064	29.335				148.062	159.626	116.632	4.23097	3.50772	3.73952	24.7938	22.4126	16.2427				0.82075	0.47978	0.77204	0.81541	0.10083	1,93*	0.53341	0.53981
	0.9477	5.0373	0.893	28.098				176.836	61.4419	108.472	3.40733	1.11486	2.89081	22.4607	12.3137	15.5343				0.93469	0.22426	1.00618	1.49696	0.5743	0.06084	0.73354	0.38354
			1.036	14.628									# excluded from the analysis due to unrealiable sample weighing
Supplementary Figure 3d					Supplementary Figure 3e
	PARP activity							BW (% of IBW)
	Control	C26-F						Control		C26-F		C26-F + NA
	0.257231	0.297712						Mean	SD	Mean	SD	Mean	SD
	0.222653	0.216923				Post C26 implant (days)	0	100	6.26622	100	8.20667	100	5.76624
	0.137401	0.379946					4	97.4106	6.65777	99.3316	9.35425	99.849	5.93409
	0.13365	0.282255					6	95.8016	6.57881	98.846	9.23872	98.4317	5.80768
	0.128119	0.311314					8	94.9846	5.74116	92.9959	11.1444	91.6124	3.55027
	0.16191	0.52881					10	96.1159	5.53405	89.5738	11.1381	90.6424	4.15924
	0.292039	0.368135					12	96.4427	6.19146	85.5633	13.6467	85.9607	10.172
							14	96.2227	5.53223	83.3581	12.7255	83.8174	8.9947
							16	97.5614	6.43054	81.707	11.9404	86.5881	5.05874
							18	96.8701	7.29443	83.758	10.9993	87.2038	4.95415
							20	98.2591	7.05147	83.7866	9.33845	88.2028	6.41977
							22	98.5419	5.9978	75.2342	11.2028	83.5386	9.8509
							24	98.7744	6.09531	78.7249	12.345	85.9259	8.06588
							26	98.3156	5.71191	81.6899	11.1023	90.0383	7.05747
							28	97.926	6.46439	80.1874	8.62841	90.5379	6.38989
Supplementary Figure 3f									Supplementary Figure 3g						Supplementary Figure 3h					Supplementary Figure 3i
	C26 cells										Dead C26 cells					Tumor weight (mg)						NAD+ levels (pmol/mg)	Tumor weight (mg)
	PBS	NA	Oxaliplatin	Oxaliplatin + NA	5-Fluorouracil	5-Fluorouracil + NA					Mean	SD				C26-F	C26-F + NA				C26-F	1454	308.793
	7950	21762	5737.5	5397	8539.5	9067.5				PBS	3.14	1.63				1454	2276					2188	355.072
	13785	28423.5	4816.5	4108.5	8617.5	8865				NA	18.5	5.9				2188	781					1707	340.158
	12580.5	24841.5	4971	3703.5	11793	9157.5				Oxaliplatin	23.73	8.76				1707	1385					1265	322.239
										Oxaliplatin + NA	38.4	16.98				1265	1726					2188	215.482
										5-Fluorouracil	24.17	1.46				2188	590					1664	388.366
										5-Fluorouracil + NA	17.57	5.83				1664	1055					2330	388.895
																2330	1732				C26-F + NA	2276	385.807
																						1385	375.65
																						1726	392.863
																						590	481.467
																						1055	398.172
																						1732	466.169
Supplementary Figure 3j							Supplementary Figure 3k												Supplementary Figure 3l
	Il6 (fold change)		Inhba (fold change)					Il6 (fold change)			Inhba (fold change)			Saa1-2 (fold change)						Days post-C26	C26-F	C26-F + NA
	C26-F	C26-F + NA	C26-F	C26-F + NA				Control	C26-F	C26-F + NA	Control	C26-F	C26-F + NA	Control	C26-F	C26-F + NA				15	2
	1454	2276	1454	2276				0.931	0.041	0.397	2.372	0.347	0.247	0.383	232.164	567.442				16	1
	2188	781	2188	781				1.442	0.375	0.286	3.476	0.631	0.83	0.213	564.221	1125.36				23		1
	1707	1385	1707	1385				0.709	0.521	#	0.962	0.508	17,805*	0.481	120.538	687.028				28		1
	1265	1726	1265	1726				1.03	0.144	2.146	0.243	0.573	0.483	5.249	342.885	690.502				32	1	1
	2188	590	2188	590				0.783	0.264	0.526	0.554	0.877	1.54	0.587	220.776	1084.24				33		1
	1664	1055	1664	1055				1.225	0.166	1.088	2.682	1.896	0.288	1.857	386.041	1025				35	1
	2330	1732	2330	1732				1.065	0.28	3.179	0.35	0.187	0.137	4.454	402.528	884.455				40	1
										# expresson below apparatus threshold signal (undetectable)										42	1
																				43		1
																				45		1
																				47		1

## Sheet: SFig. 4
*excluded by ROUT outlier test (Q=1%)
Supplementary Figure 4a												Supplementary Figure 4b									Supplementary Figure 4c
	NADH			NADP+			NADPH						Nrk1		Nampt		Nmnat3					PARP activity
	Control	VCM	VCM + NA	Control	VCM	VCM + NA	Control	VCM	VCM + NA				Control	VCM	Control	VCM	Control	VCM				Control	VCM
	180.001	223.036	293.217	4.20495	6.33725	6.40943	18.69	20.394	26.668				1.02571	0.911926	1.08098	0.556239	1.23652	0.771311				0.141577	0.122127
	282.594	237.399	333.836	7.08498	4.3917	7.6414	24.476	18.815	25.998				0.788744	1.64175	0.942371	0.755503	1.27365	1.0492				0.130033	0.107904
	208.35	170.287	196.353	7.01061	5.81165	7.55504	25.287	19.287	19.737				0.785656	1.3982	0.909462	1.34393	0.821482	0.481106				0.065541	0.0974299
	229.823	97.657	178.556	8.31011	5.67957	5.91891	18.497	13.516	14.967				0.752331	1.00829	1.07119	0.900865	1.85005	0.69542				0.0695182	0.12659
	186.833	179.765	188.515	5.4959	6.32781	8.63544	18.556	16.039	15.789				1.15047	1.32819	0.839735	1.23721	1.22945	1.07208				0.124773	0.101519
	328.561	282.571	168.812	7.77607	8.22379	5.55142	29.243	24.013	15.318				0.941813	1.346	1.46098	1.02969	1.20866	0.523713				0.0955708	0.0424675
	254.331	208.465		7.14403	5.33719		22.414	19.857					0.789387	0.71255	1.12716	0.925025	1.71383	0.837941				0.183745	0.0712393
	286.969	189.965		8.45872	4.92579		23.132	18.391					0.916517	0.502464	0.709444	1.11021	0.545293	0.69029
Supplementary Figure 4d
		Control								VCM								VCM + NA
	Mouse ID	1	2	3	4	5	6	7	8	9	10	11	12	13	14	15	16	17	18	19	20	21	22
	Fbxo32	1.2235	1.2724	0.8081	1.6305	1.3599	0.601	0.7982	0.7473	0.787	2.0057	4.066	1.758	1.8324	1.0682	1.212	1.054	1.045	0.765	1.062	1.39	0.599	1.061
	Trim63	1.46	1.068	0.79	1.206	1.267	0.795	1.161	0.575	0.581	1.348	4.623	2.192	1.777	1.529	1.161	1.403	1.031	0.863	1.08	1.08	0.651	0.758
	Fbxo30	0.934	1.063	0.89	0.984	0.819	1.616	1.389	0.626	1.519	1.105	4.29	2.993	2.93	3.521	1.085	1.592	1.109	1.317	1.008	1.142	0.688	1.214
Supplementary Figure 4e
		Control								VCM								VCM + NA
	Mouse ID	1	2	3	4	5	6	7	8	9	10	11	12	13	14	15	16	17	18	19	20	21	22
	Becn1	1.075	0.977	0.712	1.07	1.437	0.932	1.138	0.82	1.439	1.594	1.039	1.298	1.786	1.455	0.799	0.943	1.143	1.238	0.78	0.796	0.835	0.834
	Sqstm1	1.418	0.869	0.761	1.847	1.218	0.77	1.25	0.492	0.7797	1.4457	1.9371	0.9439	1.2874	0.4124	1.0291	0.5693	0.434	1.185	0.482	0.372	0.508	0.346
	Map1lc3b	0.77	1.52	1.12	0.89	1.28	1.31	0.77	0.66	1.4344	2.2078	4.7071	3.4527	1.4268	3.1309	0.8619	1.6639	1.503	0.987	1.425	1.327	0.904	1.331
	Gabarap	1.201	1.139	1.009	1.097	1.097	1.342	1.003	0,447*	0.419	0.896	1.607	0.995	1.35	1.147	0.661	0.633	0.685	0.829	0.981	0.898	0.647	0.804
	Lamp2	1.24	0.95	0.93	0.75	1.2	1.74	0.97	0.6	0.9033	1.7212	4.3886	3.4508	2.2335	2.7017	0.6079	2.1577	0.543	1.243	0.689	0.961	0.547	1.1
Supplementary Figure 4f
		Control								VCM								VCM + NA
	Mouse ID	1	2	3	4	5	6	7	8	9	10	11	12	13	14	15	16	17	18	19	20	21	22
	Prkn	0.851	1.131	1.416	1.145	0.975	0.743	0.946	0.935	0.9237	1.8348	2.5647	1.4946	1.9788	1.6351	1.1191	0.6027	0.759	1.079	0.918	0.83	0.814	1.316
	Bnip3	1.087	0.969	0.895	1.294	1.051	1.177	1.123	0.59	0.7572	1.2649	2.6482	1.6529	1.4008	1.3565	0.7523	1.4767	0.541	0.744	0.916	0.987	0.553	0.693
Supplementary Figure 4g
	Il6 (fold change)			Inhba (fold change)			Saa1-2 (fold change)
	Control	VCM	VCM + NA	Control	VCM	VCM + NA	Control	VCM	VCM + NA
	2.041	1.714	4.851	0.877	2.194	3.678	1.821	25.34	5.256
	0.582	3.25	3.672	2.344	2.632	2.432	0.215	20.48	1.322
	2.867	6.83	10.377	1.01	2.382	3.826	0.697	5.608	152.313
	1.247	8.235	3.344	0.916	2.784	2.415	4.99	10.61	72.873
	0.268	1.447	6.458	0.214	0.852	1.643	0.504	39.369	9.725
	0.672	3.186	9.58	0.565	0.658	6.129	1.773	151,402*	44.343
	0.995	2.851		1.89	1.492		3.715	30.53
	1.316	3.619		2.3	1.17		0.221	22.488
Supplementary Figure 4h						Supplementary Figure 4i						Supplementary Figure 4j						Supplementary Figure 4k
	CI activity (nmolt/mg*min)						CII activity (nmolt/mg*min)						CIII activity (nmolt/mg*min)						CIV activity (nmolt/mg*min)
	Control	C26-F	C26-F + NA				Control	C26-F	C26-F + NA				Control	C26-F	C26-F + NA				Control	C26-F	C26-F + NA
	39.49	34.65	60.88				43.89	43.29	71.05				204.49	195.27	215.53				252.58	237.88	375.77
	49.22	64.61	33.56				55.64	45.14	42.7				201.99	260.88	162.12				300.28	341.52	189.76
	67.69	57.21	63.24				68.22	38.94	67.95				155.57	200.81	185.37				216.57	157.05	155.67
	62.67	44.83	69.23				45.99	42.4	109.46				165.21	275.45	234.84				218.78	245.33	337.28
	73.07	30.68	72.56				80.23	58.86	55.71				159.52	161.17	182.43				212.17	160.61	241.3
Supplementary Figure 4l
		Control							C26-F							C26-F + NA
		1	2	3	4	5	6	7	8	9	10	11	12	13	14	15	16	17	18	19	20	22
	Ppargc1a	2.03122	0.56587	0.96026	0.42058	1.32964	0.3737	1.31872	0.0711	0.15414	0.08107	0.06625	0.02795	0.28603	0.1866	#	0.31973	0.35213	0.08345	0.1536	0.13514	0.23629
	Tfam	1.41665	0.85604	1.41899	0.72879	0.76514	0.90184	0.91255	0.30665	0.14317	0.34497	0.27906	0.2032	0.57827	0.21089	#	0.5316	0.6655	0.18328	0.36099	0.52526	0.59831
	Erra	17,64*	0.73265	2.67998	0.16123	0.69992	0.2917	1.43453	0.05437	0.00109	0.016	0.03661	0.00943	2,37*	0.00993	#	0.07547	0.50618	0.01016	0.05429	0.06265	0.22405
	Sirt1	2.13265	0.88659	1.64788	0.40946	0.86943	0.28343	0.77056	0.27	0.05376	0.1612	0.29736	0.07327	0.90048	0.32994	#	0.20307	0.64215	0.07213	0.1206	0.31319	0.78115
Supplementary Figure 4m
		Control								VCM								VCM + NA
		1	2	3	4	5	6	7	8	9	10	11	12	13	14	15	16	17	18	19	20	21	22
	Ppargc1a	0.814811	1.10739	1.36939	1.35334	0.456317	1.49307	2.15775	0.406779	0.542547	0.354451	0.54651	0.295382	0.855069	0.97901	0.555035	0.315664	0.331874	0.67639	0.410613	0.380781	0.269135	0.523006
	Tfam	1.21747	1.09098	0.723784	1.24236	0.73886	1.03612	0.998059	1.09583	0.465312	1.02002	0.68788	0.998114	1.11974	1.03774	0.862534	0.696663	1.01751	0.398321	1.22517	1.16772	0.965177	1.30782
	Erra	1.05169	2.00161	1.33451	1.06578	1.06116	2.09626	0.679799	0.220872	0.132333	0.270078	0.375446	0.295527	0.269099	0.540843	0.281606	0.219944	0.575364	1.19456	1.03773	0.610902	0.884456	0.393923
	Sirt1	1.25011	1.11285	0.704435	0.897679	1.28341	1.07336	1.5241	0.541414	1.02379	1.08064	1.98546	1.27015	2.25888	1.10715	0.65982	0.724654	0.847191	1.46869	0.600346	0.612972	0.751174	0.788314

## Sheet: SFig. 5
*excluded by ROUT outlier test (Q=1%)
Supplementary Figure 5a						Supplementary Figure 5b						Supplementary Figure 5c						Supplementary Figure 5d						Supplementary Figure 5e
	Liver (mg/IBW)						Liver glycogen (µg/g)						GSH (% A.U.)						GSH + GSSG (% A.U.)						Glycemia (mg/dl)
	Control	C26-F	C26-F + NA				Control	C26-F	C26-F + NA				Control	C26-F	C26-F + NA				Control	C26-F	C26-F + NA				Control	C26-F	C26-F + NA
	1055.44	1231.74	1427.7				138.69	4.52	3.79				116	80	85				101	94	101				179	84	97
	1119.42	1189.58	1245.91				108.06	1.58	27.13				107	62	81				101	83	96				177	46	137
	1136.47	1356.54	1469.6				133.4	0.72	21.55				109	68	91				102	87	101				160	57	97
	971.43	1169.07	1519.63				78.53	6.21	8.32				96	93	78				101	99	97				197	65	39
	1014.51	1420.56	1092.21				109.69	0.82	40.32				102	99	114				100	100	100				185	46	141
	955.94	1328.37	1410				86.5	1.68	4.92				114	77	92				101	96	100				164	75	95
	956.93	1361.11	1664.59				88.06	1.22	7.69				57	61	71				94*	82	95				154	71	123
Supplementary Figure 5f													Supplementary Figure 5g
	Nampt		Naprt		Nmnat1		Nmnat3		Nrk1					PARP activity
	Control	C26-F	Control	C26-F	Control	C26-F	Control	C26-F	Control	C26-F				Control	C26-F
	1.03599	0.56224	1.83196	0.20023	1.37497	0.53031	1.84934	0.59503	0.75718	0.15924				3.04976	0.700229
	0.70642	0.40291	1.50717	0.08331	0.97425	0.48236	0.69716	0.44816	0.86619	0.20069				2.47398	0.948645
	0.81673	0.47099	0.2095	0.09036	0.69667	0.32279	0.92728	0.39214	0.69487	0.2206				2.99896	0.433668
	0.89976	0.70411	0.81019	0.194	0.97249	0.4534	0.80283	0.61668	1.11104	0.20485				2.87282	1.22331
	1.07322	0.72091	1.43237	0.14411	0.90448	0.33904	1.02885	0.40592	0.80913	0.25079				2.76275	1.13325
	1.66931	0.68707	0.54259	0,64*	0.91698	0.79485	0.76447	0.89385	0.82598	0.20554				3.16154	1.44393
	0.79857	0.67432	0.66622	0.12234	1.16016	0.64683	0.93005	0.45359	1,94*	0.0012					1.14502
																	Supplementary Figure 5i							Supplementary Figure 5j
																			Densitometry (A.U.)								Densitometry (A.U.)			Normalized (%)
																			SUnSET	GAPDH	Norm. (%)						LC3B-I	LC3B-II	GAPDH	LC3B-I (%)	LC3B-II (%)	LC3B-II/ total LC3B (%)
																	Control	1		1819398					Control	1	688828	528836	2373938	124.878	132.798	43.4304
																		2	39076245	1188712	60.7068					2	425310	343995	1983226	64.4144	72.165	44.715
																		3	40528836	2308986	122.302					3	313628	209188	2476995	59.326	54.8106	40.0118
																		4	45414738	1828944	108.554					4	513212	391118	2959872	116.004	122.457	43.2495
																		5	45024256	1495168	87.98					5	589360	408112	2447910	110.174	105.676	40.9146
																		6	49404244	1584592	102.313					6	674169	407915	2636565	135.741	113.765	37.6972
																		7	55951024	1615696	118.145					7	505545	401145	2317245	89.4616	98.3276	44.2428
																	C26-F	8	88412384	1544784	178.496				C26-F	8	959886	582282	3697472	271.038	227.741	37.7574
																		9	101975648	1420320	189.291					9	1040502	501228	3333435	264.874	176.738	32.5108
																		10	110756003	1907680	276.134					10	1866816	894064	3662655	522.159	346.391	32.3833
																		11	116616688	1304002	198.741					11	2757689	1505996	3154784	664.385	502.569	35.3215
																		12	105391040	1394896	192.129					12	2770932	1644121	2843344	601.673	494.499	37.239
																		13	105694038	1933665	267.103					13	2915264	1499808	4450413	990.793	706.055	33.9702
																		14	99101392	1754925	227.293					14	1079517	542538	3808560	313.975	218.571	33.4476
																	C26-F + NA	15	128168566	2801898	469.333				C26-F + NA	15	857286	459684	3628672	237.563	127.383	34.9047
																		16	71987264	1668360	156.961					16	1581969	681105	2728240	329.599	141.906	30.0965
																		17	88159425	1724320	198.671					17	3560176	1585216	3491130	949.167	422.629	30.8085
																		18	135160395	1939530	342.605					18	4063527	1428221	3815295	1183.96	416.129	26.0067
																		19	75322597	1639191	161.362					19	2893040	1275568	3224985	712.504	314.149	30.5994
																		20	113130845	1856179	274.441					20	3587456	1398576	3139680	860.155	335.333	28.0499
																		21	88948112	1480547	172.11					21	2591904	1425392	3094208	612.454	336.813	35.4814
Supplementary Figure 5k
		Control							C26-F							C26-F + NA
		1	2	3	4	5	6	7	8	9	10	11	12	13	14	15	16	17	18	19	20	22
	Ppargc1a	1.25684	1.33994	0.42464	0.92252	1.24247	0.78162	1.03197	1.4842	0.47044	0.65523	1.40384	0.18968	1.147	1.67661	2.02752	0.57835	0.31352	0.1669	0.95437	1.23532	0.99167
	Tfam	1.26293	0.98286	0.82434	1.13082	1.03571	1.29992	0.46343	0.38945	0.3979	0.25945	0.39579	0.22775	0.58655	0.17966	0.42115	0.68695	0.4983	0.31177	0.5707	0.91417	0.23779
	Erra	1.37782	1.81709	0.32263	0.86303	1.28729	0.70247	0.62967	0.83405	0.48344	0.0211	0.33819	0.21332	1.16643	0.51949	0.90525	0.57469	0.81291	0.27838	0.85382	0.64461	0.61271
	Sirt1	1.23906	1.1182	0.53647	1.19061	0.94164	0.99408	0.97995	0.78441	0.53249	0.60642	0.66007	0.55898	0.861	0.98092	0.86917	1.11637	1.07084	0.48194	0.70384	1.32881	0.92776
	Sirt3	1.64352	0.97886	0.34503	1.32978	1.13764	0.6964	0.86878	0.17036	0.11526	0.06744	0.14977	0.18043	0,80*	0.11279	0.40615	0.58056	0.48941	0.17601	0.51563	0.66641	0.36622

[truncated: 1 more sheets: SFig. 6]
